# Supplementary material for: Dichlorido(2-chloro-9-mesityl-1,10-phenanthroline-κ2 N,N′)cobalt(II) dichloro­methane hemisolvate
Source: Acta Crystallogr Sect E Struct Rep Online. 2008 Apr 4;64(Pt 5):m623. doi: 10.1107/S1600536808007320 (PMC2961318; doi:10.1107/S1600536808007320)
Supplement: Supplementary file 1 [file e-64-0m623-sup1.cif]

##############################################################################
###                                                                        ###
###        Electronic paper (Acta Crystallographica Section E)             ###
###                                                                        ###
##############################################################################
#                                                                            #
# This CIF contains the data in a paper accepted for publication in Acta     #
# Crystallographica Section E. It conforms to the requirements of Notes      #
# for Authors for Section E, and has been peer reviewed under the auspices   #
# of the IUCr Commission on Journals.                                        #
#                                                                            #
# Full details of the Crystallographic Information File format               #
# are given in the paper "The Crystallographic Information File (CIF):       #
# a New Standard Archive File for Crystallography" by S. R. Hall, F. H.      #
# Allen and I. D. Brown [Acta Cryst. (1991), A47, 655-685].                  #
#                                                                            #
# The current version of the core CIF dictionary is obtainable from          #
# ftp://ftp.iucr.org/pub/cif_core.dic. The current version number is 2.4.    #
#                                                                            #
# Software is freely available for graphical display of the structure(s) in  #
# this CIF.  For information consult the CIF home page http://www.iucr.org/  #
# cif/home.html                                                              #
#                                                                            #
# This file may be used for bona fide research purposes within the           #
# scientific community so long as proper attribution is given to the journal # 
# article from which it was obtained.                                        #
#                                                                            #
##############################################################################
                                             
data_I
_audit_creation_method     SHELXL-97
_chemical_name_systematic
;
Dichlorido(2-chloro-9-mesityl-1,10-phenanthroline-\k^2^N,N')cobalt(II)
dichloromethane hemisolvate
;
_chemical_name_common     ?
_chemical_formula_moiety     'C21 H17 Cl3 Co N2, 0.5(C H2 Cl2)'
_chemical_formula_sum     'C21.5 H18 Cl4 Co1 N2'
_chemical_formula_iupac     '[Co Cl2 (C21 H17 Cl N2)], 0.5C H2 Cl2'
_chemical_formula_weight     505.11
_chemical_melting_point     ?
_symmetry_cell_setting     triclinic
_symmetry_space_group_name_H-M     'P -1'
_symmetry_space_group_name_Hall     '-P 1'
loop_
    _symmetry_equiv_pos_as_xyz
    'x, y, z'
    '-x, -y, -z'
_cell_length_a     9.8830(3)
_cell_length_b     15.3591(5)
_cell_length_c     15.6544(5)
_cell_angle_alpha     79.9640(10)
_cell_angle_beta     78.0940(10)
_cell_angle_gamma     74.5150(10)
_cell_volume     2222.75(12)
_cell_formula_units_Z     4
_cell_measurement_reflns_used     2211
_cell_measurement_theta_min     2.35
_cell_measurement_theta_max     20.61
_cell_measurement_temperature     293(2)
_exptl_crystal_description     prism
_exptl_crystal_colour     blue
_exptl_crystal_size_max     0.45
_exptl_crystal_size_mid     0.36
_exptl_crystal_size_min     0.25
_exptl_crystal_density_diffrn     1.509
_exptl_crystal_density_meas     ?
_exptl_crystal_density_method     'not measured'
_exptl_crystal_F_000     1024
_exptl_absorpt_coefficient_mu     1.263
_exptl_absorpt_correction_type     multi-scan
_exptl_absorpt_process_details     '(SADABS; Bruker, 1999)'
_exptl_absorpt_correction_T_min     0.6875
_exptl_absorpt_correction_T_max     1.0000
_exptl_special_details
;
;
_diffrn_ambient_temperature     293(2)
_diffrn_radiation_type     MoK\a
_diffrn_radiation_wavelength     0.71073
_diffrn_radiation_source     'fine-focus sealed tube'
_diffrn_radiation_monochromator     graphite
_diffrn_measurement_device_type     'Bruker APEXII'
_diffrn_measurement_method     \w
_diffrn_detector_area_resol_mean     ?
_diffrn_reflns_number     13275
_diffrn_reflns_av_R_equivalents     0.0252
_diffrn_reflns_av_sigmaI/netI     0.0675
_diffrn_reflns_theta_min     2.05
_diffrn_reflns_theta_max     26.75
_diffrn_reflns_theta_full     26.75
_diffrn_measured_fraction_theta_max     0.973
_diffrn_measured_fraction_theta_full     0.973
_diffrn_reflns_limit_h_min     -12
_diffrn_reflns_limit_h_max     9
_diffrn_reflns_limit_k_min     -19
_diffrn_reflns_limit_k_max     18
_diffrn_reflns_limit_l_min     -19
_diffrn_reflns_limit_l_max     17
_diffrn_standards_number     0
_diffrn_standards_interval_count     0
_diffrn_standards_interval_time     0
_diffrn_standards_decay_%     0
_refine_special_details
;
 Refinement of F^2^ against ALL reflections.  The weighted R-factor wR and
 goodness of fit S are based on F^2^, conventional R-factors R are based
 on F, with F set to zero for negative F^2^. The threshold expression of
 F^2^ > 2sigma(F^2^) is used only for calculating R-factors(gt) etc. and is
 not relevant to the choice of reflections for refinement.  R-factors based
 on F^2^ are statistically about twice as large as those based on F, and R-
 factors based on ALL data will be even larger.
;
_reflns_number_total     9215
_reflns_number_gt     5134
_reflns_threshold_expression     I>2\s(I)
_refine_ls_structure_factor_coef     Fsqd
_refine_ls_matrix_type     full
_refine_ls_R_factor_all     0.1077
_refine_ls_R_factor_gt     0.0556
_refine_ls_wR_factor_gt     0.1322
_refine_ls_wR_factor_ref     0.1591
_refine_ls_goodness_of_fit_ref     1.017
_refine_ls_restrained_S_all     1.017
_refine_ls_number_reflns     9215
_refine_ls_number_parameters     520
_refine_ls_number_restraints     0
_refine_ls_hydrogen_treatment     constr
_refine_ls_weighting_scheme     calc
_refine_ls_weighting_details
                 'calc w=1/[\s^2^(Fo^2^)+(0.0717P)^2^] where P=(Fo^2^+2Fc^2^)/3'
_atom_sites_solution_hydrogens     geom
_atom_sites_solution_primary     direct
_atom_sites_solution_secondary     difmap
_refine_ls_shift/su_max     0.002
_refine_ls_shift/su_mean     0.000
_refine_diff_density_max     0.438
_refine_diff_density_min     -0.692
_refine_ls_extinction_method     none
_refine_ls_extinction_coef     ?
loop_
    _atom_type_symbol
    _atom_type_description
    _atom_type_scat_dispersion_real
    _atom_type_scat_dispersion_imag
    _atom_type_scat_source
    'C' 'C' 0.0033 0.0016
                         'International Tables Vol C Tables 4.2.6.8 and 6.1.1.4'
    'H' 'H' 0.0000 0.0000
                         'International Tables Vol C Tables 4.2.6.8 and 6.1.1.4'
    'N' 'N' 0.0061 0.0033
                         'International Tables Vol C Tables 4.2.6.8 and 6.1.1.4'
    'Cl' 'Cl' 0.1484 0.1585
                         'International Tables Vol C Tables 4.2.6.8 and 6.1.1.4'
    'Co' 'Co' 0.3494 0.9721
                         'International Tables Vol C Tables 4.2.6.8 and 6.1.1.4'
_computing_data_collection     'APEX2 (Bruker, 2004)'
_computing_cell_refinement     'SAINT (Bruker, 2004)'
_computing_data_reduction     'SAINT (Bruker, 2004)'
_computing_structure_solution     'SHELXS97 (Sheldrick, 2008)'
_computing_structure_refinement     'SHELXL97 (Sheldrick, 2008)'
_computing_molecular_graphics     'ORTEP-3 for Windows (Farrugia, 1997)'
_computing_publication_material     'SHELXL97 (Sheldrick, 2008)'
loop_
    _atom_site_type_symbol
    _atom_site_label
    _atom_site_fract_x
    _atom_site_fract_y
    _atom_site_fract_z
    _atom_site_U_iso_or_equiv
    _atom_site_adp_type
    _atom_site_calc_flag
    _atom_site_refinement_flags
    _atom_site_occupancy
    _atom_site_disorder_assembly
    _atom_site_disorder_group
    Co Co1 0.32238(6) 0.79829(4) 0.05811(4) 0.04711(18) Uani d . 1 . .
    Co Co2 0.80414(6) 0.23178(4) 0.34801(4) 0.0570(2) Uani d . 1 . .
    Cl Cl1 0.41735(14) 0.98271(9) -0.08111(9) 0.0757(4) Uani d . 1 . .
    Cl Cl2 0.31739(13) 0.86836(8) 0.17136(8) 0.0665(3) Uani d . 1 . .
    Cl Cl3 0.52745(12) 0.71461(9) -0.00237(9) 0.0693(4) Uani d . 1 . .
    Cl Cl4 0.7295(2) 0.02459(11) 0.43135(13) 0.1119(6) Uani d . 1 . .
    Cl Cl5 0.66100(16) 0.23526(12) 0.25601(12) 0.0995(5) Uani d . 1 . .
    Cl Cl6 0.72549(15) 0.27227(9) 0.48148(9) 0.0774(4) Uani d . 1 . .
    Cl Cl7 0.7761(2) -0.26354(17) 0.52141(14) 0.1424(8) Uani d . 1 . .
    Cl Cl8 0.6046(3) -0.16227(19) 0.3978(2) 0.2024(14) Uani d . 1 . .
    N N1 0.2218(3) 0.8907(2) -0.0376(2) 0.0470(8) Uani d . 1 . .
    N N2 0.1439(3) 0.7478(2) 0.0720(2) 0.0404(8) Uani d . 1 . .
    N N3 0.9359(4) 0.1022(2) 0.3618(2) 0.0610(10) Uani d . 1 . .
    N N4 0.9946(3) 0.2638(2) 0.2955(2) 0.0459(8) Uani d . 1 . .
    C C1 0.2594(5) 0.9605(3) -0.0895(3) 0.0565(12) Uani d . 1 . .
    C C2 0.1767(5) 1.0170(3) -0.1498(3) 0.0645(13) Uani d . 1 . .
    H H2 0.2079 1.0651 -0.1860 0.077 Uiso calc R 1 . .
    C C3 0.0504(5) 1.0002(3) -0.1544(3) 0.0630(13) Uani d . 1 . .
    H H3 -0.0062 1.0377 -0.1934 0.076 Uiso calc R 1 . .
    C C4 0.0039(5) 0.9259(3) -0.1000(3) 0.0495(11) Uani d . 1 . .
    C C5 -0.1263(5) 0.9048(3) -0.1012(3) 0.0559(11) Uani d . 1 . .
    H H5 -0.1865 0.9408 -0.1390 0.067 Uiso calc R 1 . .
    C C6 -0.1641(5) 0.8330(3) -0.0479(3) 0.0570(12) Uani d . 1 . .
    H H6 -0.2493 0.8194 -0.0504 0.068 Uiso calc R 1 . .
    C C7 -0.0754(4) 0.7777(3) 0.0121(3) 0.0486(10) Uani d . 1 . .
    C C8 -0.1120(5) 0.7038(3) 0.0705(3) 0.0597(12) Uani d . 1 . .
    H H8 -0.1970 0.6883 0.0712 0.072 Uiso calc R 1 . .
    C C9 -0.0219(5) 0.6555(3) 0.1258(3) 0.0561(12) Uani d . 1 . .
    H H9 -0.0447 0.6057 0.1636 0.067 Uiso calc R 1 . .
    C C10 0.1054(4) 0.6791(3) 0.1273(3) 0.0439(10) Uani d . 1 . .
    C C11 0.0545(4) 0.7974(3) 0.0149(3) 0.0416(9) Uani d . 1 . .
    C C12 0.0954(4) 0.8733(3) -0.0432(3) 0.0453(10) Uani d . 1 . .
    C C13 0.1957(4) 0.6275(3) 0.1945(3) 0.0426(10) Uani d . 1 . .
    C C14 0.1613(5) 0.6522(3) 0.2786(3) 0.0534(11) Uani d . 1 . .
    C C15 0.2371(5) 0.6000(4) 0.3422(3) 0.0643(13) Uani d . 1 . .
    H H15 0.2143 0.6169 0.3986 0.077 Uiso calc R 1 . .
    C C16 0.3449(5) 0.5241(3) 0.3256(3) 0.0636(13) Uani d . 1 . .
    C C17 0.3784(4) 0.5010(3) 0.2401(3) 0.0590(12) Uani d . 1 . .
    H H17 0.4514 0.4501 0.2274 0.071 Uiso calc R 1 . .
    C C18 0.3066(4) 0.5515(3) 0.1736(3) 0.0468(10) Uani d . 1 . .
    C C19 0.0407(6) 0.7335(4) 0.3020(3) 0.0854(17) Uani d . 1 . .
    H H19A 0.0311 0.7392 0.3632 0.128 Uiso calc R 1 . .
    H H19B -0.0465 0.7250 0.2907 0.128 Uiso calc R 1 . .
    H H19C 0.0612 0.7878 0.2670 0.128 Uiso calc R 1 . .
    C C20 0.4251(6) 0.4690(4) 0.3969(4) 0.101(2) Uani d . 1 . .
    H H20A 0.4882 0.5018 0.4085 0.152 Uiso calc R 1 . .
    H H20B 0.4794 0.4118 0.3781 0.152 Uiso calc R 1 . .
    H H20C 0.3588 0.4584 0.4495 0.152 Uiso calc R 1 . .
    C C21 0.3423(5) 0.5227(3) 0.0829(3) 0.0688(14) Uani d . 1 . .
    H H21A 0.4169 0.4679 0.0819 0.103 Uiso calc R 1 . .
    H H21B 0.3734 0.5701 0.0411 0.103 Uiso calc R 1 . .
    H H21C 0.2593 0.5119 0.0679 0.103 Uiso calc R 1 . .
    C C22 0.9067(6) 0.0232(3) 0.3965(3) 0.0731(15) Uani d . 1 . .
    C C23 1.0084(9) -0.0587(4) 0.4057(4) 0.094(2) Uani d . 1 . .
    H H23 0.9818 -0.1125 0.4306 0.113 Uiso calc R 1 . .
    C C24 1.1494(8) -0.0579(4) 0.3770(4) 0.091(2) Uani d . 1 . .
    H H24 1.2194 -0.1118 0.3828 0.109 Uiso calc R 1 . .
    C C25 1.1888(6) 0.0243(3) 0.3387(3) 0.0717(15) Uani d . 1 . .
    C C26 1.3299(6) 0.0325(4) 0.3070(4) 0.0821(17) Uani d . 1 . .
    H H26 1.4042 -0.0194 0.3092 0.099 Uiso calc R 1 . .
    C C27 1.3598(6) 0.1128(4) 0.2739(4) 0.0818(17) Uani d . 1 . .
    H H27 1.4544 0.1155 0.2547 0.098 Uiso calc R 1 . .
    C C28 1.2495(5) 0.1951(3) 0.2671(3) 0.0598(12) Uani d . 1 . .
    C C29 1.2745(5) 0.2805(4) 0.2325(3) 0.0695(14) Uani d . 1 . .
    H H29 1.3666 0.2873 0.2107 0.083 Uiso calc R 1 . .
    C C30 1.1608(5) 0.3536(3) 0.2314(3) 0.0642(13) Uani d . 1 . .
    H H30 1.1763 0.4109 0.2087 0.077 Uiso calc R 1 . .
    C C31 1.0218(4) 0.3453(3) 0.2633(3) 0.0478(10) Uani d . 1 . .
    C C32 1.1082(5) 0.1893(3) 0.2975(3) 0.0511(11) Uani d . 1 . .
    C C33 1.0767(5) 0.1025(3) 0.3340(3) 0.0558(12) Uani d . 1 . .
    C C34 0.8998(4) 0.4272(3) 0.2636(3) 0.0459(10) Uani d . 1 . .
    C C35 0.8679(5) 0.4817(3) 0.3307(3) 0.0503(11) Uani d . 1 . .
    C C36 0.7599(5) 0.5611(3) 0.3259(3) 0.0579(12) Uani d . 1 . .
    H H36 0.7384 0.5983 0.3701 0.069 Uiso calc R 1 . .
    C C37 0.6836(5) 0.5861(3) 0.2567(3) 0.0577(12) Uani d . 1 . .
    C C38 0.7163(5) 0.5302(3) 0.1918(3) 0.0574(12) Uani d . 1 . .
    H H38 0.6648 0.5458 0.1457 0.069 Uiso calc R 1 . .
    C C39 0.8230(5) 0.4519(3) 0.1937(3) 0.0537(11) Uani d . 1 . .
    C C40 0.9502(5) 0.4564(3) 0.4063(3) 0.0662(13) Uani d . 1 . .
    H H40A 0.9447 0.3965 0.4345 0.099 Uiso calc R 1 . .
    H H40B 0.9102 0.4994 0.4479 0.099 Uiso calc R 1 . .
    H H40C 1.0481 0.4573 0.3844 0.099 Uiso calc R 1 . .
    C C41 0.5680(5) 0.6738(3) 0.2527(4) 0.0894(18) Uani d . 1 . .
    H H41A 0.5216 0.6852 0.3113 0.134 Uiso calc R 1 . .
    H H41B 0.4995 0.6684 0.2197 0.134 Uiso calc R 1 . .
    H H41C 0.6098 0.7234 0.2245 0.134 Uiso calc R 1 . .
    C C42 0.8605(6) 0.3948(4) 0.1182(3) 0.0828(16) Uani d . 1 . .
    H H42A 0.7796 0.4059 0.0893 0.124 Uiso calc R 1 . .
    H H42B 0.8866 0.3314 0.1407 0.124 Uiso calc R 1 . .
    H H42C 0.9390 0.4110 0.0769 0.124 Uiso calc R 1 . .
    C C43 0.6125(7) -0.2104(6) 0.5048(6) 0.152(3) Uani d . 1 . .
    H H43A 0.5746 -0.1630 0.5431 0.182 Uiso calc R 1 . .
    H H43B 0.5526 -0.2534 0.5209 0.182 Uiso calc R 1 . .
loop_
    _atom_site_aniso_label
    _atom_site_aniso_U_11
    _atom_site_aniso_U_22
    _atom_site_aniso_U_33
    _atom_site_aniso_U_12
    _atom_site_aniso_U_13
    _atom_site_aniso_U_23
    Co1 0.0409(3) 0.0501(3) 0.0512(4) -0.0109(3) -0.0104(3) -0.0055(3)
    Co2 0.0542(4) 0.0565(4) 0.0653(4) -0.0192(3) -0.0143(3) -0.0068(3)
    Cl1 0.0669(8) 0.0820(9) 0.0832(9) -0.0381(7) -0.0056(7) -0.0007(7)
    Cl2 0.0776(8) 0.0572(7) 0.0661(8) -0.0037(6) -0.0261(7) -0.0147(6)
    Cl3 0.0477(7) 0.0725(8) 0.0851(9) -0.0073(6) -0.0034(6) -0.0230(7)
    Cl4 0.1371(15) 0.0841(11) 0.1283(15) -0.0663(10) -0.0125(12) 0.0002(10)
    Cl5 0.0840(10) 0.1128(12) 0.1225(13) -0.0340(9) -0.0530(10) -0.0117(10)
    Cl6 0.0909(10) 0.0705(8) 0.0697(8) -0.0218(7) -0.0053(7) -0.0116(7)
    Cl7 0.1138(15) 0.187(2) 0.1112(15) -0.0117(14) -0.0297(12) -0.0040(14)
    Cl8 0.218(3) 0.149(2) 0.278(4) -0.063(2) -0.165(3) 0.049(2)
    N1 0.045(2) 0.047(2) 0.047(2) -0.0096(16) -0.0074(16) -0.0038(17)
    N2 0.0408(18) 0.0408(18) 0.0384(18) -0.0072(15) -0.0076(15) -0.0043(15)
    N3 0.086(3) 0.045(2) 0.056(2) -0.019(2) -0.016(2) -0.0078(18)
    N4 0.048(2) 0.044(2) 0.047(2) -0.0085(17) -0.0143(16) -0.0060(16)
    C1 0.060(3) 0.056(3) 0.051(3) -0.019(2) -0.002(2) 0.001(2)
    C2 0.080(4) 0.051(3) 0.059(3) -0.019(3) -0.011(3) 0.007(2)
    C3 0.073(3) 0.056(3) 0.059(3) -0.008(3) -0.026(3) 0.003(2)
    C4 0.056(3) 0.042(2) 0.049(3) -0.008(2) -0.012(2) -0.002(2)
    C5 0.057(3) 0.054(3) 0.057(3) -0.004(2) -0.026(2) -0.003(2)
    C6 0.051(3) 0.056(3) 0.069(3) -0.008(2) -0.028(2) -0.006(2)
    C7 0.046(2) 0.048(2) 0.052(3) -0.011(2) -0.012(2) -0.003(2)
    C8 0.046(3) 0.061(3) 0.077(3) -0.020(2) -0.020(2) 0.003(3)
    C9 0.052(3) 0.054(3) 0.065(3) -0.022(2) -0.019(2) 0.010(2)
    C10 0.041(2) 0.046(2) 0.043(2) -0.0092(19) -0.0081(19) -0.0029(19)
    C11 0.036(2) 0.044(2) 0.044(2) -0.0037(18) -0.0097(19) -0.0082(19)
    C12 0.042(2) 0.045(2) 0.045(2) -0.0051(19) -0.007(2) -0.0073(19)
    C13 0.046(2) 0.044(2) 0.042(2) -0.0171(19) -0.0109(19) -0.0014(19)
    C14 0.058(3) 0.057(3) 0.046(3) -0.020(2) -0.003(2) -0.007(2)
    C15 0.076(3) 0.081(4) 0.041(3) -0.034(3) -0.008(3) -0.001(3)
    C16 0.070(3) 0.069(3) 0.058(3) -0.031(3) -0.028(3) 0.015(3)
    C17 0.044(3) 0.048(3) 0.085(4) -0.009(2) -0.020(3) 0.002(2)
    C18 0.041(2) 0.046(2) 0.052(3) -0.012(2) -0.006(2) -0.003(2)
    C19 0.099(4) 0.077(4) 0.071(4) -0.010(3) 0.010(3) -0.030(3)
    C20 0.102(5) 0.123(5) 0.085(4) -0.042(4) -0.056(4) 0.044(4)
    C21 0.079(3) 0.061(3) 0.060(3) -0.009(3) -0.002(3) -0.017(2)
    C22 0.107(4) 0.055(3) 0.065(3) -0.027(3) -0.019(3) -0.007(3)
    C23 0.163(7) 0.044(3) 0.075(4) -0.028(4) -0.019(4) -0.006(3)
    C24 0.144(6) 0.048(3) 0.072(4) 0.006(4) -0.031(4) -0.012(3)
    C25 0.098(4) 0.057(3) 0.057(3) 0.006(3) -0.031(3) -0.017(2)
    C26 0.075(4) 0.078(4) 0.086(4) 0.021(3) -0.033(3) -0.025(3)
    C27 0.057(3) 0.094(4) 0.093(4) 0.006(3) -0.021(3) -0.035(4)
    C28 0.050(3) 0.068(3) 0.059(3) 0.003(2) -0.017(2) -0.020(2)
    C29 0.058(3) 0.079(4) 0.076(4) -0.024(3) -0.011(3) -0.011(3)
    C30 0.056(3) 0.062(3) 0.077(4) -0.022(3) -0.012(3) -0.002(3)
    C31 0.049(3) 0.051(3) 0.046(2) -0.011(2) -0.017(2) -0.005(2)
    C32 0.053(3) 0.055(3) 0.048(3) -0.010(2) -0.014(2) -0.011(2)
    C33 0.066(3) 0.051(3) 0.052(3) -0.003(2) -0.024(2) -0.011(2)
    C34 0.051(2) 0.045(2) 0.044(2) -0.016(2) -0.016(2) 0.0045(19)
    C35 0.055(3) 0.054(3) 0.046(3) -0.019(2) -0.014(2) -0.002(2)
    C36 0.060(3) 0.050(3) 0.064(3) -0.017(2) -0.005(3) -0.010(2)
    C37 0.048(3) 0.050(3) 0.073(3) -0.015(2) -0.017(2) 0.007(2)
    C38 0.050(3) 0.055(3) 0.071(3) -0.016(2) -0.026(2) 0.007(2)
    C39 0.061(3) 0.059(3) 0.048(3) -0.023(2) -0.017(2) 0.000(2)
    C40 0.075(3) 0.073(3) 0.059(3) -0.022(3) -0.027(3) -0.006(3)
    C41 0.064(3) 0.060(3) 0.134(5) -0.002(3) -0.022(3) 0.002(3)
    C42 0.101(4) 0.087(4) 0.067(3) -0.013(3) -0.036(3) -0.013(3)
    C43 0.092(5) 0.168(8) 0.167(8) -0.005(5) -0.021(5) 0.014(7)
_geom_special_details
;
 All esds (except the esd in the dihedral angle between two l.s. planes)
 are estimated using the full covariance matrix.  The cell esds are taken
 into account individually in the estimation of esds in distances, angles
 and torsion angles; correlations between esds in cell parameters are only
 used when they are defined by crystal symmetry.  An approximate (isotropic)
 treatment of cell esds is used for estimating esds involving l.s. planes.
;
loop_
    _geom_bond_atom_site_label_1
    _geom_bond_atom_site_label_2
    _geom_bond_site_symmetry_2
    _geom_bond_distance
    _geom_bond_publ_flag
    Co1 N2 . 2.067(3) ?
    Co1 N1 . 2.090(3) ?
    Co1 Cl3 . 2.2130(12) ?
    Co1 Cl2 . 2.2146(13) ?
    Co2 N4 . 2.043(3) ?
    Co2 N3 . 2.071(4) ?
    Co2 Cl5 . 2.2028(16) ?
    Co2 Cl6 . 2.2092(15) ?
    Cl1 C1 . 1.719(5) ?
    Cl4 C22 . 1.719(6) ?
    Cl7 C43 . 1.656(7) ?
    Cl8 C43 . 1.717(8) ?
    N1 C1 . 1.315(5) ?
    N1 C12 . 1.369(5) ?
    N2 C10 . 1.329(5) ?
    N2 C11 . 1.375(5) ?
    N3 C22 . 1.319(6) ?
    N3 C33 . 1.371(6) ?
    N4 C31 . 1.341(5) ?
    N4 C32 . 1.373(5) ?
    C1 C2 . 1.402(6) ?
    C2 C3 . 1.359(6) ?
    C2 H2 . 0.9300 ?
    C3 C4 . 1.421(6) ?
    C3 H3 . 0.9300 ?
    C4 C12 . 1.397(6) ?
    C4 C5 . 1.412(6) ?
    C5 C6 . 1.350(6) ?
    C5 H5 . 0.9300 ?
    C6 C7 . 1.428(6) ?
    C6 H6 . 0.9300 ?
    C7 C11 . 1.405(5) ?
    C7 C8 . 1.406(6) ?
    C8 C9 . 1.355(6) ?
    C8 H8 . 0.9300 ?
    C9 C10 . 1.404(6) ?
    C9 H9 . 0.9300 ?
    C10 C13 . 1.500(5) ?
    C11 C12 . 1.442(5) ?
    C13 C14 . 1.384(6) ?
    C13 C18 . 1.405(5) ?
    C14 C15 . 1.380(6) ?
    C14 C19 . 1.516(6) ?
    C15 C16 . 1.375(7) ?
    C15 H15 . 0.9300 ?
    C16 C17 . 1.396(6) ?
    C16 C20 . 1.505(7) ?
    C17 C18 . 1.386(6) ?
    C17 H17 . 0.9300 ?
    C18 C21 . 1.504(6) ?
    C19 H19A . 0.9600 ?
    C19 H19B . 0.9600 ?
    C19 H19C . 0.9600 ?
    C20 H20A . 0.9600 ?
    C20 H20B . 0.9600 ?
    C20 H20C . 0.9600 ?
    C21 H21A . 0.9600 ?
    C21 H21B . 0.9600 ?
    C21 H21C . 0.9600 ?
    C22 C23 . 1.391(8) ?
    C23 C24 . 1.376(8) ?
    C23 H23 . 0.9300 ?
    C24 C25 . 1.418(8) ?
    C24 H24 . 0.9300 ?
    C25 C33 . 1.403(6) ?
    C25 C26 . 1.412(7) ?
    C26 C27 . 1.336(7) ?
    C26 H26 . 0.9300 ?
    C27 C28 . 1.436(7) ?
    C27 H27 . 0.9300 ?
    C28 C29 . 1.395(7) ?
    C28 C32 . 1.401(6) ?
    C29 C30 . 1.361(7) ?
    C29 H29 . 0.9300 ?
    C30 C31 . 1.393(6) ?
    C30 H30 . 0.9300 ?
    C31 C34 . 1.492(6) ?
    C32 C33 . 1.443(6) ?
    C34 C35 . 1.389(6) ?
    C34 C39 . 1.400(6) ?
    C35 C36 . 1.392(6) ?
    C35 C40 . 1.510(6) ?
    C36 C37 . 1.388(6) ?
    C36 H36 . 0.9300 ?
    C37 C38 . 1.376(6) ?
    C37 C41 . 1.517(6) ?
    C38 C39 . 1.372(6) ?
    C38 H38 . 0.9300 ?
    C39 C42 . 1.520(6) ?
    C40 H40A . 0.9600 ?
    C40 H40B . 0.9600 ?
    C40 H40C . 0.9600 ?
    C41 H41A . 0.9600 ?
    C41 H41B . 0.9600 ?
    C41 H41C . 0.9600 ?
    C42 H42A . 0.9600 ?
    C42 H42B . 0.9600 ?
    C42 H42C . 0.9600 ?
    C43 H43A . 0.9700 ?
    C43 H43B . 0.9700 ?
loop_
    _geom_angle_atom_site_label_1
    _geom_angle_atom_site_label_2
    _geom_angle_atom_site_label_3
    _geom_angle_site_symmetry_1
    _geom_angle_site_symmetry_3
    _geom_angle
    _geom_angle_publ_flag
    N2 Co1 N1 . . 81.74(13) ?
    N2 Co1 Cl3 . . 117.08(9) ?
    N1 Co1 Cl3 . . 110.81(10) ?
    N2 Co1 Cl2 . . 111.88(9) ?
    N1 Co1 Cl2 . . 109.88(10) ?
    Cl3 Co1 Cl2 . . 119.14(5) ?
    N4 Co2 N3 . . 81.41(15) ?
    N4 Co2 Cl5 . . 117.29(11) ?
    N3 Co2 Cl5 . . 108.36(12) ?
    N4 Co2 Cl6 . . 111.17(10) ?
    N3 Co2 Cl6 . . 107.10(11) ?
    Cl5 Co2 Cl6 . . 122.82(7) ?
    C1 N1 C12 . . 117.8(4) ?
    C1 N1 Co1 . . 130.8(3) ?
    C12 N1 Co1 . . 111.4(3) ?
    C10 N2 C11 . . 118.7(3) ?
    C10 N2 Co1 . . 129.9(3) ?
    C11 N2 Co1 . . 111.3(2) ?
    C22 N3 C33 . . 117.0(4) ?
    C22 N3 Co2 . . 130.8(4) ?
    C33 N3 Co2 . . 112.0(3) ?
    C31 N4 C32 . . 117.9(4) ?
    C31 N4 Co2 . . 129.3(3) ?
    C32 N4 Co2 . . 112.8(3) ?
    N1 C1 C2 . . 123.2(4) ?
    N1 C1 Cl1 . . 117.5(4) ?
    C2 C1 Cl1 . . 119.2(4) ?
    C3 C2 C1 . . 118.8(4) ?
    C3 C2 H2 . . 120.6 ?
    C1 C2 H2 . . 120.6 ?
    C2 C3 C4 . . 120.6(4) ?
    C2 C3 H3 . . 119.7 ?
    C4 C3 H3 . . 119.7 ?
    C12 C4 C5 . . 120.7(4) ?
    C12 C4 C3 . . 115.8(4) ?
    C5 C4 C3 . . 123.5(4) ?
    C6 C5 C4 . . 120.5(4) ?
    C6 C5 H5 . . 119.7 ?
    C4 C5 H5 . . 119.7 ?
    C5 C6 C7 . . 121.0(4) ?
    C5 C6 H6 . . 119.5 ?
    C7 C6 H6 . . 119.5 ?
    C11 C7 C8 . . 117.4(4) ?
    C11 C7 C6 . . 119.6(4) ?
    C8 C7 C6 . . 123.1(4) ?
    C9 C8 C7 . . 119.1(4) ?
    C9 C8 H8 . . 120.4 ?
    C7 C8 H8 . . 120.4 ?
    C8 C9 C10 . . 121.3(4) ?
    C8 C9 H9 . . 119.3 ?
    C10 C9 H9 . . 119.3 ?
    N2 C10 C9 . . 120.9(4) ?
    N2 C10 C13 . . 120.1(3) ?
    C9 C10 C13 . . 119.0(4) ?
    N2 C11 C7 . . 122.5(4) ?
    N2 C11 C12 . . 118.3(3) ?
    C7 C11 C12 . . 119.1(4) ?
    N1 C12 C4 . . 123.8(4) ?
    N1 C12 C11 . . 117.2(4) ?
    C4 C12 C11 . . 119.0(4) ?
    C14 C13 C18 . . 120.9(4) ?
    C14 C13 C10 . . 118.8(4) ?
    C18 C13 C10 . . 120.1(4) ?
    C15 C14 C13 . . 118.7(4) ?
    C15 C14 C19 . . 120.0(4) ?
    C13 C14 C19 . . 121.3(4) ?
    C16 C15 C14 . . 122.8(4) ?
    C16 C15 H15 . . 118.6 ?
    C14 C15 H15 . . 118.6 ?
    C15 C16 C17 . . 117.5(4) ?
    C15 C16 C20 . . 121.1(5) ?
    C17 C16 C20 . . 121.4(5) ?
    C18 C17 C16 . . 122.1(4) ?
    C18 C17 H17 . . 118.9 ?
    C16 C17 H17 . . 118.9 ?
    C17 C18 C13 . . 118.0(4) ?
    C17 C18 C21 . . 120.7(4) ?
    C13 C18 C21 . . 121.3(4) ?
    C14 C19 H19A . . 109.5 ?
    C14 C19 H19B . . 109.5 ?
    H19A C19 H19B . . 109.5 ?
    C14 C19 H19C . . 109.5 ?
    H19A C19 H19C . . 109.5 ?
    H19B C19 H19C . . 109.5 ?
    C16 C20 H20A . . 109.5 ?
    C16 C20 H20B . . 109.5 ?
    H20A C20 H20B . . 109.5 ?
    C16 C20 H20C . . 109.5 ?
    H20A C20 H20C . . 109.5 ?
    H20B C20 H20C . . 109.5 ?
    C18 C21 H21A . . 109.5 ?
    C18 C21 H21B . . 109.5 ?
    H21A C21 H21B . . 109.5 ?
    C18 C21 H21C . . 109.5 ?
    H21A C21 H21C . . 109.5 ?
    H21B C21 H21C . . 109.5 ?
    N3 C22 C23 . . 124.5(6) ?
    N3 C22 Cl4 . . 116.2(4) ?
    C23 C22 Cl4 . . 119.3(5) ?
    C24 C23 C22 . . 118.1(5) ?
    C24 C23 H23 . . 120.9 ?
    C22 C23 H23 . . 120.9 ?
    C23 C24 C25 . . 120.5(5) ?
    C23 C24 H24 . . 119.7 ?
    C25 C24 H24 . . 119.7 ?
    C33 C25 C26 . . 119.0(5) ?
    C33 C25 C24 . . 115.9(6) ?
    C26 C25 C24 . . 125.0(5) ?
    C27 C26 C25 . . 121.9(5) ?
    C27 C26 H26 . . 119.1 ?
    C25 C26 H26 . . 119.1 ?
    C26 C27 C28 . . 121.6(5) ?
    C26 C27 H27 . . 119.2 ?
    C28 C27 H27 . . 119.2 ?
    C29 C28 C32 . . 118.0(4) ?
    C29 C28 C27 . . 124.0(5) ?
    C32 C28 C27 . . 118.0(5) ?
    C30 C29 C28 . . 118.3(5) ?
    C30 C29 H29 . . 120.8 ?
    C28 C29 H29 . . 120.8 ?
    C29 C30 C31 . . 122.0(5) ?
    C29 C30 H30 . . 119.0 ?
    C31 C30 H30 . . 119.0 ?
    N4 C31 C30 . . 120.9(4) ?
    N4 C31 C34 . . 118.4(4) ?
    C30 C31 C34 . . 120.7(4) ?
    N4 C32 C28 . . 122.9(4) ?
    N4 C32 C33 . . 116.9(4) ?
    C28 C32 C33 . . 120.2(4) ?
    N3 C33 C25 . . 123.9(5) ?
    N3 C33 C32 . . 116.8(4) ?
    C25 C33 C32 . . 119.3(5) ?
    C35 C34 C39 . . 120.1(4) ?
    C35 C34 C31 . . 119.9(4) ?
    C39 C34 C31 . . 119.9(4) ?
    C34 C35 C36 . . 118.5(4) ?
    C34 C35 C40 . . 120.9(4) ?
    C36 C35 C40 . . 120.7(4) ?
    C37 C36 C35 . . 121.8(4) ?
    C37 C36 H36 . . 119.1 ?
    C35 C36 H36 . . 119.1 ?
    C38 C37 C36 . . 118.5(4) ?
    C38 C37 C41 . . 121.1(5) ?
    C36 C37 C41 . . 120.4(5) ?
    C39 C38 C37 . . 121.5(4) ?
    C39 C38 H38 . . 119.2 ?
    C37 C38 H38 . . 119.2 ?
    C38 C39 C34 . . 119.6(4) ?
    C38 C39 C42 . . 119.7(4) ?
    C34 C39 C42 . . 120.6(4) ?
    C35 C40 H40A . . 109.5 ?
    C35 C40 H40B . . 109.5 ?
    H40A C40 H40B . . 109.5 ?
    C35 C40 H40C . . 109.5 ?
    H40A C40 H40C . . 109.5 ?
    H40B C40 H40C . . 109.5 ?
    C37 C41 H41A . . 109.5 ?
    C37 C41 H41B . . 109.5 ?
    H41A C41 H41B . . 109.5 ?
    C37 C41 H41C . . 109.5 ?
    H41A C41 H41C . . 109.5 ?
    H41B C41 H41C . . 109.5 ?
    C39 C42 H42A . . 109.5 ?
    C39 C42 H42B . . 109.5 ?
    H42A C42 H42B . . 109.5 ?
    C39 C42 H42C . . 109.5 ?
    H42A C42 H42C . . 109.5 ?
    H42B C42 H42C . . 109.5 ?
    Cl7 C43 Cl8 . . 113.2(5) ?
    Cl7 C43 H43A . . 108.9 ?
    Cl8 C43 H43A . . 108.9 ?
    Cl7 C43 H43B . . 108.9 ?
    Cl8 C43 H43B . . 108.9 ?
    H43A C43 H43B . . 107.8 ?
loop_
    _geom_hbond_atom_site_label_D
    _geom_hbond_atom_site_label_H
    _geom_hbond_atom_site_label_A
    _geom_hbond_site_symmetry_A
    _geom_hbond_distance_DH
    _geom_hbond_distance_HA
    _geom_hbond_distance_DA
    _geom_hbond_angle_DHA
    C9 H9 Cg1 1_455 0.93 2.59 3.470(5) 157
data_global
_journal_date_recd_electronic     2008-02-21
_journal_date_accepted     2008-03-17
_journal_name_full     'Acta Crystallographica, Section E'
_journal_year     2008
_journal_volume     64
_journal_issue      5
_journal_page_first     m623
_journal_page_last     m623
_journal_paper_category     QM
_journal_coeditor_code     DN2321
_publ_contact_author_name     'Prof. Dr. Biao Wu'
_publ_contact_author_address
;
State Key Laboratory for Oxo Synthesis & Selective Oxidation,
Lanzhou Institute of Chemical
Physics, CAS, Lanzhou 730000, People's Republic of China
;
_publ_contact_author_email     wubiao@lzb.ac.cn
_publ_contact_author_fax     '86 931 4968286'
_publ_contact_author_phone     '86-931-4968286'
_publ_section_title
;\
Dichlorido(2-chloro-9-mesityl-1,10-phenanthroline-\k^2^<i>N</i>,<i>N</i>')\
cobalt(II) dichloromethane hemisolvate
;
loop_
    _publ_author_name
    _publ_author_footnote
    _publ_author_address
    'Yang, Yue' .
;
State Key Laboratory for Oxo Synthesis & Selective Oxidation,
Lanzhou Institute of Chemical
Physics, CAS, Lanzhou 730000, People's Republic of China
and
Graduate University of Chinese Academy of Sciences,
Beijing 100049, People's Republic of China
;
    'Yang, Peiju' .
;
State Key Laboratory for Oxo Synthesis & Selective Oxidation,
Lanzhou Institute of Chemical Physics
CAS, Lanzhou 730000, People's Republic of China
;
    'Zhang, Cui' .
;
State Key Laboratory for Oxo Synthesis & Selective Oxidation,
Lanzhou Institute of Chemical Physics
CAS, Lanzhou 730000, People's Republic of China
and
Graduate University of Chinese Academy of Sciences,
Beijing 100049, People's Republic of China
;
    'Wu, Biao' .
;
State Key Laboratory for Oxo Synthesis & Selective Oxidation,
Lanzhou Institute of Chemical Physics
CAS, Lanzhou 730000, People's Republic of China
;
