# Supplementary material for: Dichlorido(2-chloro-9-mesityl-1,10-phenanthroline-κ2 N,N′)cobalt(II) dichloro­methane hemisolvate
Source: Acta Crystallogr Sect E Struct Rep Online. 2008 Apr 4;64(Pt 5):m623. doi: 10.1107/S1600536808007320 (PMC2961318; doi:10.1107/S1600536808007320)
Supplement: Supplementary file 2 [file e-64-0m623-Isup2.hkl]

# 
# h,k,l, Fc-squared, Fo-squared, sigma(Fo-squared) and status flag 
# 
data_I
_shelx_title ' b1 in P-1' 
_shelx_refln_list_code          4 
_shelx_F_calc_maximum      267.09 
_exptl_crystal_F_000      1024.00 
_reflns_d_resolution_high  0.7894 
 
loop_ 
 _symmetry_equiv_pos_as_xyz 
 'x, y, z' 
 '-x, -y, -z' 
 
_cell_length_a     9.8830 
_cell_length_b    15.3591 
_cell_length_c    15.6544 
_cell_angle_alpha  79.964 
_cell_angle_beta   78.094 
_cell_angle_gamma  74.515 
 
_shelx_F_squared_multiplier     1.000 
 
loop_ 
 _refln_index_h 
 _refln_index_k 
 _refln_index_l 
 _refln_F_squared_calc 
 _refln_F_squared_meas 
 _refln_F_squared_sigma 
 _refln_observed_status 
   1   0   0     3930.14     3631.13     62.23 o 
   2   0   0    17484.77    16776.55    127.40 o 
   3   0   0     2913.01     2709.90     38.76 o 
   4   0   0        4.94        4.33      4.97 o 
   5   0   0       51.42      105.50     10.38 o 
   6   0   0     1099.87     1124.02     29.87 o 
   7   0   0       10.64        2.70     12.19 o 
   8   0   0      685.65      679.27     65.16 o 
   9   0   0      276.96      317.37     53.31 o 
  10   0   0       70.52       42.61     37.11 o 
  11   0   0       15.00      -28.62     28.62 o 
 -11   1   0        2.27       -0.86     28.55 o 
 -10   1   0      120.72      109.76     40.11 o 
  -9   1   0      787.49      943.68     81.29 o 
  -8   1   0       36.07       41.04     20.20 o 
  -7   1   0     1375.86     1311.95     50.28 o 
  -6   1   0      304.10      328.22     17.72 o 
  -5   1   0     2542.36     2733.57     44.96 o 
  -4   1   0     4041.47     3674.03     75.07 o 
  -3   1   0     7870.64     7752.46     84.45 o 
  -2   1   0      407.92      432.89     11.90 o 
  -1   1   0     9125.22    10535.00    103.10 o 
   1   1   0    14801.32    16402.40    195.12 o 
   2   1   0      138.58      146.80      6.90 o 
   3   1   0     1131.46     1235.89     36.26 o 
   4   1   0     3850.90     4083.02     49.86 o 
   5   1   0     2411.10     2227.76     38.21 o 
   6   1   0        9.53       12.15      6.38 o 
   7   1   0     1471.35     1704.69     53.69 o 
   8   1   0      318.95      399.44     51.81 o 
   9   1   0      508.15      600.98     66.09 o 
  10   1   0      248.80      352.27     59.16 o 
  11   1   0       41.37       16.84     32.54 o 
  12   1   0       22.87        9.28     36.33 o 
 -11   2   0        2.74      -11.56     28.76 o 
 -10   2   0      166.62      163.07     45.46 o 
  -9   2   0       18.49       34.61     27.19 o 
  -8   2   0      316.73      291.88     31.15 o 
  -7   2   0       94.62       66.31     19.67 o 
  -6   2   0      740.64      677.21     58.12 o 
  -5   2   0       50.30       76.08     10.18 o 
  -4   2   0     3473.36     3418.74     48.61 o 
  -3   2   0     1591.43     1514.88     27.73 o 
  -2   2   0     6893.27     6918.46     62.03 o 
  -1   2   0      668.84      669.64     11.05 o 
   0   2   0     6104.87     5629.34    103.09 o 
   1   2   0      768.98      885.02     22.91 o 
   2   2   0      525.82      689.77     13.25 o 
   3   2   0      252.65      312.27     10.93 o 
   4   2   0      195.84      206.47     17.54 o 
   5   2   0     1018.95     1033.19     31.22 o 
   6   2   0     2766.93     2523.63     43.83 o 
   7   2   0     3150.07     3113.37     72.18 o 
   8   2   0       63.48       52.10     28.05 o 
   9   2   0      385.27      406.79     57.81 o 
  10   2   0       46.56       98.70     38.11 o 
  11   2   0        0.22      -24.05     24.05 o 
  12   2   0       16.17      -22.91     38.47 o 
 -11   3   0       11.73       15.84     36.97 o 
 -10   3   0       25.95       40.82     32.54 o 
  -9   3   0      205.33      160.57     42.46 o 
  -8   3   0      341.15      427.56     36.52 o 
  -7   3   0     1850.19     2037.64     66.72 o 
  -6   3   0       71.74       51.18      8.72 o 
  -5   3   0      152.83      153.32     10.94 o 
  -4   3   0     4000.00     3976.67     46.34 o 
  -3   3   0     7782.77     7947.51     69.12 o 
  -2   3   0      413.36      458.58     12.02 o 
  -1   3   0     3737.35     3915.48     40.78 o 
   0   3   0      433.23      464.43     14.19 o 
   1   3   0     1987.42     1540.88     36.97 o 
   2   3   0     7924.70     8453.66    121.82 o 
   3   3   0     2634.00     2487.65     33.20 o 
   4   3   0     2064.44     2460.36     51.47 o 
   5   3   0     5810.41     6742.72     74.42 o 
   6   3   0     2284.60     2067.93     38.80 o 
   7   3   0       10.95       25.68      8.79 o 
   8   3   0      238.44      237.86     44.60 o 
   9   3   0        1.39       31.26     27.48 o 
  10   3   0       66.25       -0.43     26.12 o 
  11   3   0       91.20       89.07     41.11 o 
  12   3   0        8.17        5.50     37.61 o 
 -10   4   0       45.38       41.68     34.68 o 
  -9   4   0       50.43       24.05     27.76 o 
  -8   4   0      497.57      599.84     42.38 o 
  -7   4   0     1358.09     1259.14     64.91 o 
  -6   4   0       10.86        8.32      7.15 o 
  -5   4   0      178.57      152.41     13.87 o 
  -4   4   0     1395.53     1233.85     25.32 o 
  -3   4   0       53.08       75.28      9.49 o 
  -2   4   0     2831.95     2693.52     37.90 o 
  -1   4   0        8.76       29.78     13.31 o 
   0   4   0    29343.76    28431.37    252.85 o 
   1   4   0     5681.94     5819.26     72.72 o 
   2   4   0     3407.43     2988.62     63.02 o 
   3   4   0       36.89       56.52      8.65 o 
   4   4   0       19.57       14.46      8.72 o 
   5   4   0     2662.71     2942.04     44.83 o 
   6   4   0        3.31        9.26      6.09 o 
   7   4   0     3184.55     3254.10     69.16 o 
   8   4   0      219.62      202.97     41.39 o 
   9   4   0        7.32       -7.78     19.48 o 
  10   4   0       35.12       55.52     34.40 o 
  11   4   0       11.91        5.35     28.55 o 
  12   4   0       12.06       22.62     35.54 o 
  -9   5   0        3.91       22.91     27.83 o 
  -8   5   0     1206.44     1335.75     58.80 o 
  -7   5   0      116.34       98.14     30.08 o 
  -6   5   0        4.30        8.61      9.24 o 
  -5   5   0      299.00      356.91     26.04 o 
  -4   5   0       82.67       95.69     13.20 o 
  -3   5   0        8.87       11.77      6.23 o 
  -2   5   0     4191.79     4641.67     55.17 o 
  -1   5   0     4993.71     4484.39     66.78 o 
   0   5   0     1255.93     1198.00     29.58 o 
   1   5   0     5025.52     5210.91     78.22 o 
   2   5   0     4751.86     4866.92     92.49 o 
   3   5   0     1341.93     1256.31     51.46 o 
   4   5   0      446.45      431.02     20.76 o 
   5   5   0       66.97       56.68      9.79 o 
   6   5   0      800.07      713.16     29.52 o 
   7   5   0       31.52       32.62     16.66 o 
   8   5   0      295.45      279.19     48.60 o 
   9   5   0       17.14       -1.71     20.34 o 
  10   5   0       47.99       38.04     30.26 o 
  11   5   0      140.45      148.80     48.60 o 
  12   5   0      246.50      428.63     77.58 o 
  -8   6   0       42.39       82.57     33.69 o 
  -7   6   0       12.09       18.62     17.56 o 
  -6   6   0        1.70        1.63      8.78 o 
  -5   6   0       67.69       57.06     11.01 o 
  -4   6   0       19.94       27.71      8.44 o 
  -3   6   0      400.97      351.51     16.93 o 
  -2   6   0     2792.32     2560.99     39.71 o 
  -1   6   0     8083.78     7796.38    176.42 o 
   0   6   0      321.80      351.87     17.74 o 
   1   6   0        7.45        8.33      5.24 o 
   2   6   0        4.37       16.41      8.06 o 
   3   6   0       99.87       63.87     13.70 o 
   4   6   0     5644.77     5390.44     83.02 o 
   5   6   0       48.01       69.35     13.39 o 
   6   6   0      462.43      418.50     20.12 o 
   7   6   0     1846.44     1950.19     55.32 o 
   8   6   0      108.53      127.25     35.90 o 
   9   6   0      171.77      245.93     50.17 o 
  10   6   0        0.19       -8.85     21.70 o 
  11   6   0       11.87       21.41     32.33 o 
  12   6   0        2.85       -4.28     30.62 o 
  -9   7   0        7.04       21.91     31.12 o 
  -8   7   0       56.18       40.89     30.40 o 
  -7   7   0      108.59       73.36     30.69 o 
  -6   7   0       95.37       33.26     26.12 o 
  -5   7   0      259.83      271.42     26.88 o 
  -4   7   0       57.02       55.17     10.55 o 
  -3   7   0      611.07      687.64     23.09 o 
  -2   7   0      962.85      965.18     34.37 o 
  -1   7   0       93.30       70.95     11.55 o 
   0   7   0       43.43       52.96      9.94 o 
   1   7   0     4369.52     4547.13     71.14 o 
   2   7   0      272.34      384.59     26.83 o 
   3   7   0        0.00       11.42      9.13 o 
   4   7   0     4419.78     4337.25     91.06 o 
   5   7   0      619.39      665.88     29.78 o 
   6   7   0     4847.92     4850.68     67.79 o 
   7   7   0      120.42       93.03     16.87 o 
   8   7   0      379.95      386.09     54.52 o 
   9   7   0       87.98       69.15     30.83 o 
  10   7   0       12.08       35.11     29.83 o 
  11   7   0       12.61       28.12     33.76 o 
  12   7   0       40.24       48.67     37.11 o 
  -9   8   0       52.56       91.92     37.04 o 
  -8   8   0      215.18      256.21     49.60 o 
  -7   8   0      364.91      364.26     53.03 o 
  -6   8   0       51.01       54.74     28.90 o 
  -5   8   0        0.53        0.07     10.87 o 
  -4   8   0      139.01      144.88     39.89 o 
  -3   8   0      315.15      386.56     26.10 o 
  -2   8   0      376.43      418.41     36.90 o 
  -1   8   0     1409.11     1352.52     41.47 o 
   0   8   0     1404.36     1295.49     85.28 o 
   1   8   0      873.06      878.35     32.94 o 
   2   8   0      588.89      581.50     36.04 o 
   3   8   0      148.54       96.13     19.13 o 
   4   8   0      323.28      305.30     45.67 o 
   5   8   0     6293.47     6505.96    146.48 o 
   6   8   0      492.12      520.92     22.21 o 
   7   8   0     2896.64     2754.47     70.19 o 
   8   8   0      814.64      889.58     73.65 o 
   9   8   0        0.59       18.48     27.26 o 
  10   8   0        0.88      -13.06     23.84 o 
  11   8   0        0.21       31.97     34.68 o 
  12   8   0        4.77       19.98     33.11 o 
  -9   9   0        4.27       33.69     34.54 o 
  -8   9   0      182.83      259.63     53.88 o 
  -7   9   0       10.84       12.42     27.05 o 
  -6   9   0       23.88       73.51     31.54 o 
  -5   9   0        0.80       10.05     12.02 o 
  -4   9   0        4.74       -9.14      9.14 o 
  -3   9   0        5.69       -0.32      8.92 o 
  -2   9   0      374.40      258.97     25.09 o 
  -1   9   0      279.79      312.83     50.63 o 
   0   9   0     1315.50     1493.69     44.38 o 
   1   9   0     3684.57     3759.98     72.01 o 
   2   9   0      127.65       65.16     17.41 o 
   3   9   0        2.22       -3.55     10.56 o 
   4   9   0     1307.60     1223.61     40.14 o 
   5   9   0      261.69      249.94     22.21 o 
   6   9   0        4.34       -5.19     12.31 o 
   7   9   0      900.13      947.00     42.10 o 
   8   9   0      844.32      817.15     70.87 o 
   9   9   0       77.50      111.97     36.04 o 
  10   9   0        6.82       14.56     26.55 o 
  11   9   0       13.98       15.06     30.76 o 
  -8  10   0       19.10       89.14     41.18 o 
  -7  10   0       83.94       99.06     38.97 o 
  -6  10   0        0.08       37.04     28.55 o 
  -5  10   0      367.97      336.35     39.61 o 
  -4  10   0        5.43       -3.65     11.37 o 
  -3  10   0      128.46      117.25     19.86 o 
  -2  10   0       44.73       65.14     17.38 o 
  -1  10   0     2371.39     2270.46     78.79 o 
   0  10   0       92.36       62.79     19.66 o 
   1  10   0      509.74      545.69     29.47 o 
   2  10   0        8.58       23.05     14.06 o 
   3  10   0      225.13      176.90     21.12 o 
   4  10   0      771.21      734.86     32.09 o 
   5  10   0      558.13      593.21     32.03 o 
   6  10   0      414.10      383.06     34.51 o 
   7  10   0      108.81       70.03     17.78 o 
   8  10   0      123.88      170.16     25.11 o 
   9  10   0       15.00        5.78     24.34 o 
  10  10   0        0.02       -4.28     25.05 o 
  11  10   0       24.02       72.79     38.75 o 
  -8  11   0       13.44       51.10     34.83 o 
  -7  11   0        0.61      -17.27     24.98 o 
  -6  11   0       21.17       -1.64     27.76 o 
  -5  11   0        4.17       -4.85     12.79 o 
  -4  11   0       12.66        9.05     13.82 o 
  -3  11   0       18.61       32.66     14.06 o 
  -2  11   0     1199.60     1286.63     49.89 o 
  -1  11   0      206.22      235.25     61.73 o 
   0  11   0       19.74       26.55     23.94 o 
   1  11   0      848.51      819.72     36.41 o 
   2  11   0      148.67      199.40     29.90 o 
   3  11   0        3.75        4.78     12.70 o 
   4  11   0     1448.80     1528.46     70.01 o 
   5  11   0        2.57        9.30     10.33 o 
   6  11   0       30.12       20.51     13.33 o 
   7  11   0      392.97      391.06     56.95 o 
   8  11   0      144.63      121.47     23.39 o 
   9  11   0      221.05      285.97     53.24 o 
  10  11   0       80.80       79.86     39.39 o 
  11  11   0       91.51       91.14     41.68 o 
  -7  12   0       44.76       49.96     39.11 o 
  -6  12   0        0.08       45.39     32.33 o 
  -5  12   0       83.19       67.59     21.11 o 
  -4  12   0      256.36      274.78     30.79 o 
  -3  12   0      205.08      174.86     25.13 o 
  -2  12   0      885.98      916.28     79.43 o 
  -1  12   0      578.08      525.89     35.02 o 
   0  12   0      400.82      424.57     31.31 o 
   1  12   0       69.77      101.89     34.36 o 
   2  12   0        9.17       18.48     15.70 o 
   3  12   0      136.48      160.50     31.40 o 
   4  12   0      141.45      191.76     32.04 o 
   5  12   0     2714.78     2613.37     98.27 o 
   6  12   0      555.36      716.95     55.59 o 
   7  12   0       60.13       43.59     16.70 o 
   8  12   0      774.65      775.24     45.74 o 
   9  12   0      104.26       96.06     35.26 o 
  10  12   0        0.25        2.00     27.40 o 
  11  12   0       11.67        8.14     35.90 o 
  -6  13   0        2.83      -15.70     30.33 o 
  -5  13   0        6.64        3.50     26.62 o 
  -4  13   0       92.11      107.24     23.78 o 
  -3  13   0      488.16      565.44     40.54 o 
  -2  13   0        7.25       12.01     13.80 o 
  -1  13   0      160.63      143.97     23.84 o 
   0  13   0      282.17      214.83     26.01 o 
   1  13   0       27.56       30.69     19.20 o 
   2  13   0       94.30       99.56     26.05 o 
   3  13   0      278.85      284.32     38.61 o 
   4  13   0      562.78      536.39     49.31 o 
   5  13   0     1717.73     1636.72     79.36 o 
   6  13   0        2.22       10.06     18.06 o 
   7  13   0      909.98      911.85     64.23 o 
   8  13   0       69.27       65.01     27.55 o 
   9  13   0       86.67       38.40     28.90 o 
  10  13   0        5.62        6.57     29.55 o 
  -5  14   0       71.19       98.41     44.25 o 
  -4  14   0      307.91      376.63     38.69 o 
  -3  14   0       66.49       53.76     18.67 o 
  -2  14   0        1.09       -5.54     14.27 o 
  -1  14   0        2.61       17.13     14.20 o 
   0  14   0       26.59       13.41     14.31 o 
   1  14   0      108.62      168.92     35.40 o 
   2  14   0      148.98      139.02     31.19 o 
   3  14   0        9.05        7.99     17.13 o 
   4  14   0      439.87      467.95     49.46 o 
   5  14   0      109.48      134.45     31.47 o 
   6  14   0      561.69      687.69     59.45 o 
   7  14   0        3.77       14.84     20.91 o 
   8  14   0        3.28        9.92     21.62 o 
  -5  15   0       56.64       81.93     41.54 o 
  -4  15   0        3.13        4.57     18.14 o 
  -3  15   0      392.37      378.72     39.52 o 
  -2  15   0       75.50      100.56     53.81 o 
  -1  15   0        0.61       -8.56     16.38 o 
   0  15   0       43.17       35.21     18.07 o 
   1  15   0       20.96       39.97     23.77 o 
   2  15   0       18.92       12.42     20.13 o 
   3  15   0      689.14      607.90     56.88 o 
   4  15   0       15.24       35.97     22.41 o 
   5  15   0      155.93      142.45     34.33 o 
   6  15   0       73.85       95.99     32.69 o 
   7  15   0        1.46       -8.92     18.70 o 
   8  15   0        3.11      -18.56     20.62 o 
  -4  16   0      252.99      292.01     40.32 o 
  -3  16   0        1.02       33.71     38.47 o 
  -2  16   0       62.84       68.45     21.86 o 
  -1  16   0       15.85       -8.89     15.54 o 
   0  16   0       23.59       16.49     24.05 o 
   1  16   0       82.01       78.57     30.76 o 
   2  16   0      117.46      103.34     31.90 o 
   3  16   0       53.80       47.32     25.98 o 
   4  16   0      125.16      183.48     39.89 o 
   5  16   0       14.17        8.92     19.70 o 
   6  16   0      127.27      103.55     31.90 o 
   7  16   0        2.87        6.35     24.41 o 
   8  16   0       57.19       10.78     26.12 o 
  -2  17   0       25.37       54.50     24.51 o 
  -1  17   0        0.20        7.47     18.45 o 
   0  17   0        3.34       -3.14     21.41 o 
   1  17   0       72.73       48.17     27.05 o 
   2  17   0        6.53      -10.78     20.98 o 
   3  17   0        1.18       -5.42     19.84 o 
   4  17   0       27.00       37.61     25.98 o 
   5  17   0       59.90       65.23     29.19 o 
   6  17   0        0.17       80.79     30.05 o 
   7  17   0       29.93       45.32     31.33 o 
   8  17   0        2.74       11.13     29.47 o 
  -1  18   0        6.23       -4.64     27.40 o 
   0  18   0        1.01      -12.63     21.91 o 
   1  18   0        5.06      -20.13     20.13 o 
   2  18   0       21.87      -23.84     23.84 o 
   3  18   0       67.63       65.44     38.82 o 
   4  18   0       16.03       39.39     29.97 o 
   5  18   0       88.25       56.81     34.47 o 
   6  18   0        5.24      -21.62     21.62 o 
   2  19   0       44.16       77.08     38.89 o 
   3  19   0       22.86       26.48     38.68 o 
   4  19   0       40.93       77.22     51.10 o 
  -6 -18   1       60.66       60.30     31.12 o 
  -5 -18   1       63.72       48.96     31.12 o 
  -4 -18   1       10.26       15.91     23.19 o 
  -3 -18   1       13.01       11.70     25.91 o 
  -2 -18   1        4.32        0.57     24.69 o 
  -1 -18   1       94.08       36.90     29.26 o 
   0 -18   1        5.60       21.62     26.62 o 
   1 -18   1       42.01       44.64     24.49 o 
  -7 -17   1       43.13       25.76     29.05 o 
  -6 -17   1      315.36      229.23     45.53 o 
  -5 -17   1        0.00       -7.28     21.34 o 
  -4 -17   1       31.60       22.55     23.98 o 
  -3 -17   1       11.88       -5.64     20.55 o 
  -2 -17   1       45.43       -3.64     22.05 o 
  -1 -17   1        1.23       10.56     25.76 o 
   0 -17   1       83.75      105.91     38.54 o 
   1 -17   1        0.94        8.51     19.61 o 
   2 -17   1       46.81       53.23     23.74 o 
  -8 -16   1        3.63       18.48     25.76 o 
  -7 -16   1      330.01      305.09     48.96 o 
  -6 -16   1       73.69       51.74     27.48 o 
  -5 -16   1      107.23      109.98     35.33 o 
  -4 -16   1       19.22        4.78     21.05 o 
  -3 -16   1      138.20      201.40     41.25 o 
  -2 -16   1       12.60       -8.64     15.63 o 
  -1 -16   1      290.26      369.04     53.24 o 
   0 -16   1       25.16       33.72     18.12 o 
   1 -16   1      149.73      174.98     30.16 o 
   2 -16   1       12.95       10.81     18.83 o 
   3 -16   1        1.87       23.32     34.76 o 
  -8 -15   1      164.66      184.41     43.89 o 
  -7 -15   1       41.67       22.05     23.77 o 
  -6 -15   1      134.73      178.35     37.47 o 
  -5 -15   1       78.64       82.36     30.33 o 
  -4 -15   1        0.28        0.93     17.06 o 
  -3 -15   1       31.95       67.08     26.83 o 
  -2 -15   1      230.75      228.94     40.75 o 
  -1 -15   1       31.88       24.34     20.34 o 
   0 -15   1      291.15      203.84     50.24 o 
   1 -15   1        9.93       10.76     15.77 o 
   2 -15   1        8.61       14.28     17.63 o 
   3 -15   1       92.43       96.78     32.47 o 
   4 -15   1       24.02       52.79     20.91 o 
   5 -15   1        0.05      -19.70     30.47 o 
  -8 -14   1        3.19      -14.42     20.70 o 
  -7 -14   1      142.79      184.20     39.11 o 
  -6 -14   1      111.50      148.94     35.68 o 
  -5 -14   1        4.74        2.00     14.77 o 
  -4 -14   1       91.32       49.24     23.05 o 
  -3 -14   1      173.29      106.62     29.97 o 
  -2 -14   1      206.13      313.51     43.60 o 
  -1 -14   1      293.84      237.05     53.52 o 
   0 -14   1      869.36      909.21     46.85 o 
   1 -14   1       13.09       -3.89     13.27 o 
   2 -14   1       74.39       49.41     52.67 o 
   3 -14   1      147.90      125.33     30.87 o 
   4 -14   1       39.92       48.36     20.24 o 
   5 -14   1       65.57       37.32     34.11 o 
  -8 -13   1       38.07       62.52     27.69 o 
  -7 -13   1       42.76       70.87     26.62 o 
  -6 -13   1      387.13      352.34     45.67 o 
  -5 -13   1       32.48       28.19     20.84 o 
  -4 -13   1      113.86      107.69     26.98 o 
  -3 -13   1      549.60      466.67     46.82 o 
  -2 -13   1        1.27       -4.14     13.27 o 
  -1 -13   1      477.77      493.61     34.49 o 
   0 -13   1       91.79      123.15     22.10 o 
   1 -13   1     1185.04     1162.38     51.44 o 
   2 -13   1        1.76        8.27     13.32 o 
   3 -13   1        9.69        9.77     29.12 o 
   4 -13   1       83.73       59.14     58.24 o 
   5 -13   1      138.47      198.26     49.39 o 
   6 -13   1       17.79       -5.14     32.11 o 
 -10 -12   1        2.75      -26.12     29.19 o 
  -9 -12   1      169.68      242.29     48.89 o 
  -8 -12   1      251.18      244.87     30.68 o 
  -7 -12   1      199.41      270.69     40.75 o 
  -6 -12   1       93.78       82.36     27.12 o 
  -5 -12   1       10.48       21.20     18.91 o 
  -4 -12   1      638.38      679.98     52.88 o 
  -3 -12   1       70.15       55.24     19.84 o 
  -2 -12   1     1289.65     1383.08     68.80 o 
  -1 -12   1       43.64       19.69     12.41 o 
   0 -12   1      101.47       70.78     23.19 o 
   1 -12   1      381.88      373.08     31.36 o 
   2 -12   1        1.04        0.30     12.54 o 
   3 -12   1        1.08        2.10     13.99 o 
   4 -12   1       65.11       75.47     20.05 o 
   5 -12   1       16.47       -7.85     24.76 o 
   6 -12   1      236.78      219.81     50.31 o 
   7 -12   1      121.12      143.59     49.46 o 
 -11 -11   1       40.34       33.76     39.54 o 
 -10 -11   1      139.55       43.03     35.40 o 
  -9 -11   1      546.30      609.47     69.51 o 
  -8 -11   1       45.94       44.37     24.55 o 
  -7 -11   1      884.54      987.24     71.37 o 
  -6 -11   1       48.67       25.79     13.58 o 
  -5 -11   1        2.83        2.44     10.86 o 
  -4 -11   1       41.24        8.06     13.63 o 
  -3 -11   1      995.86     1034.60     57.59 o 
  -2 -11   1       32.09        9.78     12.63 o 
  -1 -11   1      585.77      514.68     36.11 o 
   0 -11   1       65.43       63.61     15.21 o 
   1 -11   1     1003.24      968.34     42.06 o 
   2 -11   1       53.64       35.49     14.70 o 
   3 -11   1      219.76      152.14     23.20 o 
   4 -11   1        4.74       10.53     13.67 o 
   5 -11   1      247.88      277.62     30.60 o 
   6 -11   1       19.21       48.60     30.69 o 
   7 -11   1       53.36       41.75     34.26 o 
   8 -11   1        8.94       14.92     35.33 o 
 -11 -10   1        5.81      -28.40     28.40 o 
 -10 -10   1      119.33       89.85     40.46 o 
  -9 -10   1      133.93      115.26     38.82 o 
  -8 -10   1      818.85      887.39     46.88 o 
  -7 -10   1      616.53      601.84     38.08 o 
  -6 -10   1        2.14       27.75     15.03 o 
  -5 -10   1      258.03      317.34     33.19 o 
  -4 -10   1       13.80       18.23     16.91 o 
  -3 -10   1        6.54       -3.00      9.49 o 
  -2 -10   1     1970.99     2090.54     77.36 o 
  -1 -10   1       55.38       50.89     12.32 o 
   0 -10   1     3551.47     3342.13     72.33 o 
   1 -10   1      739.48      810.80     49.39 o 
   2 -10   1       38.33       22.10     11.80 o 
   3 -10   1        5.33       -7.33     10.27 o 
   4 -10   1       75.51       65.81     17.05 o 
   5 -10   1        0.38        3.09     12.58 o 
   6 -10   1      181.01      197.11     45.60 o 
   7 -10   1       86.73      162.79     44.82 o 
   8 -10   1       10.62       43.11     35.75 o 
 -11  -9   1      106.76      219.88     56.81 o 
 -10  -9   1       26.93       55.67     37.68 o 
  -9  -9   1      312.55      275.40     52.10 o 
  -8  -9   1        5.21        9.40     13.69 o 
  -7  -9   1       65.62       67.76     17.11 o 
  -6  -9   1     1026.61     1005.23     65.23 o 
  -5  -9   1        2.68        5.03      8.64 o 
  -4  -9   1      208.37      189.92     19.48 o 
  -3  -9   1     4165.13     4182.67     87.39 o 
  -2  -9   1      972.73      963.23     30.19 o 
  -1  -9   1     2818.57     2342.93     55.42 o 
   0  -9   1     1559.38     1552.88     45.68 o 
   1  -9   1     1079.37     1075.14     39.16 o 
   2  -9   1       59.68       43.28     12.50 o 
   3  -9   1       66.54       52.58     13.51 o 
   4  -9   1        0.09       19.39     22.52 o 
   5  -9   1        8.03       -3.51     11.46 o 
   6  -9   1      200.61      226.66     45.10 o 
   7  -9   1      105.64       63.87     34.68 o 
   8  -9   1       47.18       55.59     34.76 o 
   9  -9   1        0.07       -8.35     30.12 o 
 -11  -8   1        9.95       15.84     34.61 o 
 -10  -8   1       25.51        1.64     32.47 o 
  -9  -8   1       68.60       34.54     27.98 o 
  -8  -8   1      578.34      609.90     38.93 o 
  -7  -8   1       84.13       39.16     21.87 o 
  -6  -8   1        0.44       -0.10      9.13 o 
  -5  -8   1      190.83      193.48     20.50 o 
  -4  -8   1     1694.39     1637.16     46.54 o 
  -3  -8   1     1102.64      821.61     30.61 o 
  -2  -8   1     1161.25     1031.23     30.80 o 
  -1  -8   1     2028.38     2286.28     35.10 o 
   0  -8   1     1763.29     1947.10     66.59 o 
   1  -8   1       53.00       35.78     10.70 o 
   2  -8   1      149.64      130.38     27.44 o 
   3  -8   1       65.39       49.48     12.65 o 
   4  -8   1       73.79      113.98     36.47 o 
   5  -8   1        1.83       13.21     11.03 o 
   6  -8   1      663.23      665.35     65.16 o 
   7  -8   1      333.35      507.35     62.16 o 
   8  -8   1        0.11        4.21     29.69 o 
   9  -8   1        0.69      -21.91     28.97 o 
 -11  -7   1        8.94        3.00     33.19 o 
 -10  -7   1       10.05      -23.77     23.77 o 
  -9  -7   1      559.07      588.56     69.01 o 
  -8  -7   1        0.12        4.57     20.41 o 
  -7  -7   1      817.97      830.23     44.10 o 
  -6  -7   1       68.97       60.66     28.40 o 
  -5  -7   1      175.52      211.91     20.46 o 
  -4  -7   1       39.77       53.26     14.31 o 
  -3  -7   1     7604.06     7462.04    140.95 o 
  -2  -7   1       80.65      108.60     11.87 o 
  -1  -7   1       65.95       68.58      7.08 o 
   0  -7   1     1878.41     1751.12     42.22 o 
   1  -7   1      189.96      141.81     14.88 o 
   2  -7   1     4298.16     4131.88     99.98 o 
   3  -7   1     1252.84     1321.76     36.38 o 
   4  -7   1       34.73       44.72     10.39 o 
   5  -7   1       38.33       27.92     11.57 o 
   6  -7   1       71.55      128.03     35.40 o 
   7  -7   1       76.53       44.60     30.40 o 
   8  -7   1       63.01       56.88     31.76 o 
   9  -7   1        9.72       42.89     37.75 o 
 -12  -6   1        1.85      -29.19     33.90 o 
 -11  -6   1        3.50       -4.92     31.19 o 
 -10  -6   1      173.89      151.01     45.03 o 
  -9  -6   1       12.17       43.60     28.12 o 
  -8  -6   1     1061.62     1221.87     83.43 o 
  -7  -6   1      895.22      786.14     37.52 o 
  -6  -6   1      121.64      102.59     22.05 o 
  -5  -6   1      197.20      207.08     13.19 o 
  -4  -6   1     2042.15     1989.88     48.65 o 
  -3  -6   1      623.66      653.65     25.46 o 
  -2  -6   1     9356.17     9495.10    111.14 o 
  -1  -6   1     1384.25     1323.06     24.08 o 
   0  -6   1     6509.24     6404.94     86.80 o 
   1  -6   1     2958.93     3331.88     59.34 o 
   2  -6   1      446.43      402.54     14.71 o 
   3  -6   1      188.06      217.38     14.20 o 
   4  -6   1      117.24       79.49     16.18 o 
   5  -6   1      518.40      518.47     41.28 o 
   6  -6   1      104.72      109.61     21.34 o 
   7  -6   1      631.31      627.10     61.80 o 
   8  -6   1       11.49        8.14     23.98 o 
   9  -6   1        0.54        4.64     28.48 o 
 -12  -5   1        8.87      -31.26     31.26 o 
 -11  -5   1      212.81      164.93     49.31 o 
 -10  -5   1      247.06      256.21     53.81 o 
  -9  -5   1      163.12      205.75     46.53 o 
  -8  -5   1      701.14      658.00     65.09 o 
  -7  -5   1        2.75        5.07      9.48 o 
  -6  -5   1       72.18       46.06     11.70 o 
  -5  -5   1      166.37      134.73     11.22 o 
  -4  -5   1     1611.14     1490.28     40.06 o 
  -3  -5   1     1034.93     1023.92     30.43 o 
  -2  -5   1      184.06      178.12     12.78 o 
  -1  -5   1     7970.08     7434.34     69.90 o 
   0  -5   1    10017.61     9816.75    110.99 o 
   1  -5   1     3834.57     3621.73     58.33 o 
   2  -5   1     1212.95     1056.35     25.77 o 
   3  -5   1     3602.85     3478.66     51.77 o 
   4  -5   1        3.51        7.35      8.07 o 
   5  -5   1       38.64       27.65      8.75 o 
   6  -5   1      294.22      320.66     34.90 o 
   7  -5   1       34.99       -0.72     18.23 o 
   8  -5   1     1073.68     1095.27     55.70 o 
   9  -5   1        4.19       14.63     26.26 o 
 -12  -4   1       65.46       81.64     47.89 o 
 -11  -4   1      227.17      189.41     55.31 o 
 -10  -4   1      140.58      137.59     45.39 o 
  -9  -4   1       18.71       62.45     33.97 o 
  -8  -4   1        1.62        3.64     18.91 o 
  -7  -4   1      697.94      642.92     32.81 o 
  -6  -4   1      504.96      521.43     20.12 o 
  -5  -4   1      212.52      201.47     18.49 o 
  -4  -4   1     1322.48     1226.11     38.28 o 
  -3  -4   1    10117.91    10811.74    123.56 o 
  -2  -4   1     5889.89     5081.00     73.94 o 
  -1  -4   1    58134.99    56988.17    394.49 o 
   0  -4   1     1149.68     1263.53     28.22 o 
   1  -4   1     1645.55     1815.76     35.92 o 
   2  -4   1      445.36      543.13     16.66 o 
   3  -4   1     4470.87     4694.09     57.99 o 
   4  -4   1      155.28      192.61     15.71 o 
   5  -4   1     2124.47     2200.65     43.08 o 
   6  -4   1       49.78       47.77     17.06 o 
   7  -4   1     1375.88     1574.74     60.00 o 
   8  -4   1      151.85      146.50     27.38 o 
   9  -4   1       33.40       30.46     20.60 o 
  10  -4   1        7.23      -17.34     29.62 o 
 -12  -3   1       26.84       39.89     40.68 o 
 -11  -3   1      127.88       96.84     44.96 o 
 -10  -3   1      512.89      627.10     75.29 o 
  -9  -3   1       85.61       56.31     30.97 o 
  -8  -3   1      273.16      304.95     49.24 o 
  -7  -3   1      302.70      327.60     62.30 o 
  -6  -3   1      941.99     1051.06     43.54 o 
  -5  -3   1     1756.06     1508.84     36.03 o 
  -4  -3   1    14168.81    15035.05    165.06 o 
  -3  -3   1     9702.06    10369.16    174.29 o 
  -2  -3   1    65357.41    65359.46    546.28 o 
  -1  -3   1      227.22      368.25     10.18 o 
   0  -3   1     2468.78     2782.75     99.88 o 
   1  -3   1       73.37       71.94      5.40 o 
   2  -3   1    13857.24    13452.42    112.27 o 
   3  -3   1     2016.67     2064.13     45.34 o 
   4  -3   1      268.80      281.31     14.15 o 
   5  -3   1        3.24        2.52      5.08 o 
   6  -3   1     2185.97     2250.79     36.88 o 
   7  -3   1       25.05       66.45     26.30 o 
   8  -3   1      537.04      591.56     57.02 o 
   9  -3   1       35.19       59.66     33.47 o 
  10  -3   1      113.00      106.69     41.82 o 
  11  -3   1       20.45      -29.47     31.62 o 
 -11  -2   1      198.07      183.84     51.53 o 
 -10  -2   1      140.26      146.66     46.60 o 
  -9  -2   1      131.19      124.68     39.25 o 
  -8  -2   1      334.66      252.71     46.25 o 
  -7  -2   1      422.68      443.13     27.32 o 
  -6  -2   1      355.09      325.60     29.07 o 
  -5  -2   1     3247.58     3372.50     48.65 o 
  -4  -2   1      728.64      642.82     24.03 o 
  -3  -2   1      411.61      356.75     11.43 o 
  -2  -2   1    40242.57    39759.05    281.21 o 
  -1  -2   1      979.19     1032.15     15.06 o 
   0  -2   1     1936.07     1690.31     26.02 o 
   1  -2   1     2027.76     2045.44     24.18 o 
   2  -2   1     2656.50     2819.22     34.62 o 
   3  -2   1     1806.91     1784.51     25.93 o 
   4  -2   1      684.47      712.00     24.45 o 
   5  -2   1     8567.72     8568.15     76.23 o 
   6  -2   1     3750.37     3903.30     48.49 o 
   7  -2   1      863.35      862.61     43.23 o 
   8  -2   1      852.29      804.51     45.49 o 
   9  -2   1        2.08       33.83     27.12 o 
  10  -2   1       17.37       93.56     39.97 o 
  11  -2   1       23.32       24.55     33.54 o 
 -11  -1   1       24.28       -4.50     32.26 o 
 -10  -1   1      621.73      855.54     85.21 o 
  -9  -1   1       17.93       34.68     27.19 o 
  -8  -1   1      122.78      106.26     33.69 o 
  -7  -1   1        2.87        8.47     10.56 o 
  -6  -1   1      368.94      420.92     29.35 o 
  -5  -1   1       67.84       73.49      9.65 o 
  -4  -1   1     5181.33     5194.43     59.72 o 
  -3  -1   1      485.72      388.14     12.77 o 
  -2  -1   1     2683.69     2666.97     40.91 o 
  -1  -1   1     7139.64     6711.72     69.15 o 
   0  -1   1     4956.67     5089.72     69.01 o 
   1  -1   1       99.87       88.39      4.81 o 
   2  -1   1      254.56      322.36      9.00 o 
   3  -1   1      466.86      462.49     13.35 o 
   4  -1   1     2905.83     2874.50     40.87 o 
   5  -1   1     7474.91     7127.49     78.80 o 
   6  -1   1      132.92      130.81     17.16 o 
   7  -1   1      152.74      181.16     34.36 o 
   8  -1   1      103.13      143.61     46.10 o 
   9  -1   1      159.92      163.50     42.11 o 
  10  -1   1      447.02      503.49     66.37 o 
  11  -1   1      109.95      122.18     42.89 o 
 -11   0   1      137.43       50.74     37.97 o 
 -10   0   1        3.79        9.49     25.41 o 
  -9   0   1      398.40      421.78     61.45 o 
  -8   0   1      174.32      198.04     42.46 o 
  -7   0   1      133.39      136.58     14.52 o 
  -6   0   1      269.35      243.62     16.04 o 
  -5   0   1     5843.54     5699.52     70.09 o 
  -4   0   1       32.87       39.96      7.00 o 
  -3   0   1        9.14       13.12      6.84 o 
  -2   0   1     1130.71     1020.50     20.49 o 
  -1   0   1      216.49      244.78     14.56 o 
   1   0   1      499.79      615.32     19.48 o 
   2   0   1     7334.16     6850.62    110.48 o 
   3   0   1      382.53      334.43     10.87 o 
   4   0   1     6779.14     6583.76     68.56 o 
   5   0   1      745.23      680.24     20.19 o 
   6   0   1     3320.56     3603.75     53.27 o 
   7   0   1       41.62       32.83     14.18 o 
   8   0   1      165.23      131.69     23.03 o 
   9   0   1       23.07       13.99     22.55 o 
  10   0   1        6.26       25.55     27.90 o 
  11   0   1       59.82       51.53     35.18 o 
 -11   1   1       51.09      -21.05     29.33 o 
 -10   1   1      296.53      360.26     62.09 o 
  -9   1   1      239.18      199.90     46.75 o 
  -8   1   1      117.50       75.22     30.05 o 
  -7   1   1      459.71      419.86     35.65 o 
  -6   1   1      790.23      810.92     55.80 o 
  -5   1   1        4.29       11.49      7.20 o 
  -4   1   1      626.96      587.35     23.50 o 
  -3   1   1      242.97      253.74     11.79 o 
  -2   1   1    12678.68    13093.43    180.56 o 
  -1   1   1     7725.69     7082.99     59.01 o 
   1   1   1      373.83      518.76     16.41 o 
   2   1   1     3305.05     3772.51     68.65 o 
   3   1   1     3190.57     3018.40     39.41 o 
   4   1   1       21.27       22.22      5.09 o 
   5   1   1     1148.08     1069.67     24.53 o 
   6   1   1      203.17      172.71     12.60 o 
   7   1   1      208.00      194.10     22.74 o 
   8   1   1      101.53      122.84     22.03 o 
   9   1   1        7.83       30.76     27.62 o 
  10   1   1      181.16      131.60     41.39 o 
  11   1   1      587.90      718.16     81.57 o 
  12   1   1        0.05      -12.28     32.83 o 
 -11   2   1       34.38      -20.34     30.54 o 
 -10   2   1        1.60       -4.35     29.33 o 
  -9   2   1      115.49       57.09     31.76 o 
  -8   2   1       11.66       19.91     26.48 o 
  -7   2   1      199.23      165.10     23.74 o 
  -6   2   1      523.56      517.61     31.92 o 
  -5   2   1      479.62      458.34     20.85 o 
  -4   2   1     2039.61     2138.81     38.50 o 
  -3   2   1       91.73       63.78      7.65 o 
  -2   2   1      724.16      785.30     17.83 o 
  -1   2   1     6360.17     6339.53     56.52 o 
   0   2   1     4914.09     5836.65     49.44 o 
   1   2   1       80.72       89.57      6.71 o 
   2   2   1     1955.18     1790.54     42.03 o 
   3   2   1      391.94      445.41     13.45 o 
   4   2   1     5344.48     5275.01     56.70 o 
   5   2   1    12872.59    13742.04    122.32 o 
   6   2   1     2606.66     2623.54     43.18 o 
   7   2   1       90.48      117.47     18.93 o 
   8   2   1       83.34       90.04     19.29 o 
   9   2   1       29.86        6.28     24.26 o 
  10   2   1      287.57      395.66     60.66 o 
  11   2   1        0.09      -20.77     25.83 o 
  12   2   1       73.87       77.50     44.60 o 
 -11   3   1        9.84      -17.56     30.47 o 
 -10   3   1      113.54      129.03     41.39 o 
  -9   3   1        1.83       -3.07     26.05 o 
  -8   3   1      125.46       78.86     31.90 o 
  -7   3   1       10.20       45.86     20.41 o 
  -6   3   1       96.25       85.54     13.26 o 
  -5   3   1      545.63      521.26     21.70 o 
  -4   3   1      264.76      253.70     14.76 o 
  -3   3   1     2428.33     2268.32     50.01 o 
  -2   3   1     5683.95     5520.19     58.67 o 
  -1   3   1     7846.90     8939.29     66.74 o 
   0   3   1     1134.14     1062.86     30.62 o 
   1   3   1     1422.40      988.14     27.26 o 
   2   3   1     5519.73     6010.78     90.06 o 
   3   3   1      431.24      486.74     22.69 o 
   4   3   1      349.51      428.26     15.77 o 
   5   3   1    11799.10    11985.19    110.29 o 
   6   3   1      161.19      162.77     12.52 o 
   7   3   1      125.04      140.04     21.12 o 
   8   3   1       13.40        0.14     18.48 o 
   9   3   1       27.83       50.17     28.90 o 
  10   3   1       14.37      -10.13     23.05 o 
  11   3   1      145.84      120.11     42.96 o 
  12   3   1       14.40      -24.69     29.90 o 
 -10   4   1        1.59      -20.13     25.34 o 
  -9   4   1       22.23        8.28     25.98 o 
  -8   4   1       21.01       20.98     17.58 o 
  -7   4   1       17.88       13.15     15.55 o 
  -6   4   1     1176.39     1249.15     30.13 o 
  -5   4   1       10.72        4.07      5.72 o 
  -4   4   1      156.84      218.37     25.49 o 
  -3   4   1      541.92      675.11     17.58 o 
  -2   4   1      802.27      841.16     17.79 o 
  -1   4   1      646.57      583.41     15.32 o 
   0   4   1     4306.04     3974.31     56.13 o 
   1   4   1       73.05       65.80      9.78 o 
   2   4   1    44445.82    44827.29    520.55 o 
   3   4   1    10892.13    11947.84    166.36 o 
   4   4   1    15209.66    15377.43    151.71 o 
   5   4   1        5.53        9.02      5.68 o 
   6   4   1     1431.05     1508.34     32.56 o 
   7   4   1        9.59       12.56     11.21 o 
   8   4   1        0.78      -13.70     17.63 o 
   9   4   1      279.61      280.54     50.46 o 
  10   4   1      107.10       94.99     38.68 o 
  11   4   1        1.98       11.28     27.26 o 
  12   4   1      163.89      135.67     48.67 o 
  -9   5   1       69.60       52.17     31.76 o 
  -8   5   1      159.79      139.21     27.33 o 
  -7   5   1      146.61      123.25     24.55 o 
  -6   5   1      339.97      432.80     19.80 o 
  -5   5   1       30.13       34.51      7.81 o 
  -4   5   1        3.14        6.11      5.51 o 
  -3   5   1     1579.79     1526.48     27.87 o 
  -2   5   1     1582.20     1527.09     28.60 o 
  -1   5   1      264.44      224.97     28.90 o 
   0   5   1     6178.67     6250.11     80.34 o 
   1   5   1      904.59      905.29     33.69 o 
   2   5   1        3.11       -3.28      4.78 o 
   3   5   1     6421.27     7385.09    121.61 o 
   4   5   1     1143.74     1083.47     27.98 o 
   5   5   1     2778.55     2957.86     45.21 o 
   6   5   1      172.67      187.15     13.61 o 
   7   5   1      255.93      253.58     16.40 o 
   8   5   1        1.86       17.70     21.34 o 
   9   5   1       77.16       72.79     30.12 o 
  10   5   1       74.66       -5.64     24.91 o 
  11   5   1      504.96      564.30     76.15 o 
  12   5   1       54.11       69.51     43.53 o 
  -8   6   1      157.52      192.01     30.47 o 
  -7   6   1       69.85       62.73     23.41 o 
  -6   6   1      541.76      575.94     23.09 o 
  -5   6   1       50.66       29.59      8.20 o 
  -4   6   1       89.53       73.19     11.27 o 
  -3   6   1     1013.52      904.64     25.91 o 
  -2   6   1     2705.36     2963.75     44.63 o 
  -1   6   1     3476.00     4005.25     66.97 o 
   0   6   1       73.07       69.19      9.97 o 
   1   6   1        3.38        0.14      5.42 o 
   2   6   1     1443.11     1168.91     42.39 o 
   3   6   1     1899.42     1806.36     54.31 o 
   4   6   1     1408.72     1356.25     47.46 o 
   5   6   1     2387.30     2342.11     41.07 o 
   6   6   1     2035.61     1960.28     39.61 o 
   7   6   1       48.27       55.61     10.57 o 
   8   6   1       26.66       26.76     21.34 o 
   9   6   1       74.81       74.01     34.33 o 
  10   6   1       72.52       88.28     37.04 o 
  11   6   1       21.16       82.64     39.32 o 
  12   6   1       36.61       91.06     45.25 o 
  -8   7   1        0.22        5.21     24.55 o 
  -7   7   1       36.77       57.02     28.26 o 
  -6   7   1       45.87       13.54     10.11 o 
  -5   7   1      186.16      210.74     20.49 o 
  -4   7   1      414.47      437.27     21.79 o 
  -3   7   1     3723.74     3897.07     62.33 o 
  -2   7   1     2334.75     2247.43     53.01 o 
  -1   7   1      815.56     1092.18     35.24 o 
   0   7   1      623.42      592.49     24.59 o 
   1   7   1      158.80      219.45     22.05 o 
   2   7   1       35.36       51.10     12.70 o 
   3   7   1       31.83       66.37     13.99 o 
   4   7   1      764.85      697.39     36.54 o 
   5   7   1      988.34      732.79     38.40 o 
   6   7   1      370.69      359.20     18.39 o 
   7   7   1      502.52      432.56     28.08 o 
   8   7   1        5.17       12.63     22.55 o 
   9   7   1       36.13        5.78     25.05 o 
  10   7   1      250.55      302.17     56.59 o 
  11   7   1       21.31       11.06     30.12 o 
  12   7   1       47.35       96.27     43.32 o 
  -8   8   1        0.18       31.26     29.47 o 
  -7   8   1        5.04        3.78     25.48 o 
  -6   8   1      341.36      420.03     32.03 o 
  -5   8   1      301.16      295.90     27.23 o 
  -4   8   1       33.99       22.37     11.28 o 
  -3   8   1      906.82      743.59     25.33 o 
  -2   8   1      133.94      136.86     28.55 o 
  -1   8   1      758.06      787.18     83.57 o 
   0   8   1      107.31      131.04     15.16 o 
   1   8   1       84.21      137.02     20.41 o 
   2   8   1     4179.59     4275.15    100.56 o 
   3   8   1       57.71       58.59     14.70 o 
   4   8   1     3575.47     3326.83     88.49 o 
   5   8   1      857.02      865.03     44.53 o 
   6   8   1      696.65      711.57     25.39 o 
   7   8   1      266.53      271.51     24.71 o 
   8   8   1       19.30      -13.06     19.91 o 
   9   8   1      306.04      365.33     55.59 o 
  10   8   1       30.83       21.77     27.83 o 
  11   8   1        2.83      -23.62     23.62 o 
  12   8   1       11.06       29.69     36.83 o 
  -8   9   1        4.38       -5.28     27.05 o 
  -7   9   1      125.44      195.76     45.18 o 
  -6   9   1      286.09      249.28     45.53 o 
  -5   9   1      549.23      611.80     37.07 o 
  -4   9   1      877.69      850.63     40.68 o 
  -3   9   1      324.42      363.22     27.19 o 
  -2   9   1      489.70      555.58     31.01 o 
  -1   9   1        4.64       29.14     28.80 o 
   0   9   1        6.68        7.23      8.10 o 
   1   9   1      180.50      244.79     26.76 o 
   2   9   1      301.22      245.22     27.69 o 
   3   9   1     3371.78     3114.01     87.50 o 
   4   9   1     4569.83     4832.66    116.76 o 
   5   9   1       36.29       19.88     11.99 o 
   6   9   1       99.18       78.29     14.88 o 
   7   9   1        3.98       -2.79     28.55 o 
   8   9   1        3.88       -3.71     19.34 o 
   9   9   1       13.18        0.57     21.62 o 
  10   9   1       28.84       20.34     29.69 o 
  11   9   1        8.32        7.35     32.54 o 
  12   9   1       47.39       51.53     38.40 o 
  -8  10   1       36.67       43.18     34.90 o 
  -7  10   1        0.25       14.70     27.62 o 
  -6  10   1      453.29      598.91     63.80 o 
  -5  10   1      303.35      422.68     33.50 o 
  -4  10   1        1.41       -5.99     10.83 o 
  -3  10   1       18.57       -5.12     10.82 o 
  -2  10   1       98.52       73.54     15.47 o 
  -1  10   1       40.16       16.96     10.75 o 
   0  10   1      627.76      574.10     30.60 o 
   1  10   1      333.79      288.82     31.47 o 
   2  10   1       51.73       62.52     17.91 o 
   3  10   1     1775.60     2022.53     73.94 o 
   4  10   1       72.80       93.78     21.62 o 
   5  10   1      300.29      226.21     21.27 o 
   6  10   1      360.00      295.62     25.42 o 
   7  10   1      189.50      205.58     23.62 o 
   8  10   1      118.43       68.37     30.33 o 
   9  10   1      211.47      249.00     47.96 o 
  10  10   1       12.83        4.64     29.33 o 
  11  10   1      182.76      162.79     51.10 o 
  -7  11   1       42.62       35.33     31.47 o 
  -6  11   1      168.99      133.10     43.39 o 
  -5  11   1      239.38      226.78     28.63 o 
  -4  11   1      262.59      210.13     26.64 o 
  -3  11   1       36.40       37.67     15.00 o 
  -2  11   1      373.01      434.07     61.80 o 
  -1  11   1       77.81       32.33     13.34 o 
   0  11   1       14.19       60.66     22.62 o 
   1  11   1       75.46       71.65     19.84 o 
   2  11   1     1177.60     1259.26     61.66 o 
   3  11   1        6.11       13.63     13.49 o 
   4  11   1      497.93      472.23     41.18 o 
   5  11   1      145.68       98.59     16.37 o 
   6  11   1     2335.99     2270.32     64.56 o 
   7  11   1       21.04       10.06     12.87 o 
   8  11   1       92.92      147.94     36.40 o 
   9  11   1        1.01       13.20     23.34 o 
  10  11   1      434.61      452.11     65.44 o 
  11  11   1       31.06       12.49     32.19 o 
  -7  12   1       39.11       37.11     34.33 o 
  -6  12   1       11.97        5.57     29.26 o 
  -5  12   1      509.27      558.11     40.91 o 
  -4  12   1       12.56        5.51     14.49 o 
  -3  12   1      130.24      141.88     23.58 o 
  -2  12   1       84.91      109.08     27.12 o 
  -1  12   1      150.54      180.90     25.83 o 
   0  12   1     1096.84     1213.81     48.82 o 
   1  12   1     1416.60     1539.95     73.58 o 
   2  12   1      285.77      280.33     36.18 o 
   3  12   1      526.21      563.80     46.96 o 
   4  12   1       41.23       28.90     16.27 o 
   5  12   1      252.16      232.80     33.76 o 
   6  12   1      649.13      600.36     36.01 o 
   7  12   1      437.52      436.45     34.22 o 
   8  12   1      159.99      193.62     41.25 o 
   9  12   1      741.95      790.81     74.86 o 
  10  12   1      197.28      230.30     51.46 o 
  11  12   1        0.37       -5.99     32.97 o 
  -6  13   1      115.99      190.76     51.60 o 
  -5  13   1        1.67       20.64     18.35 o 
  -4  13   1      218.53      231.86     31.41 o 
  -3  13   1      137.65      167.63     59.34 o 
  -2  13   1       25.73       27.77     15.22 o 
  -1  13   1       28.05       10.61     14.20 o 
   0  13   1      537.68      534.22    101.16 o 
   1  13   1      205.36      156.01     31.40 o 
   2  13   1      213.09      179.13     32.83 o 
   3  13   1       84.67       59.95     22.62 o 
   4  13   1      632.99      543.88     49.46 o 
   5  13   1       31.98       49.10     22.05 o 
   6  13   1        2.74        9.49     19.34 o 
   7  13   1      220.09      262.99     39.61 o 
   8  13   1      216.95      253.36     30.23 o 
   9  13   1      151.40      157.72     42.03 o 
  10  13   1       47.37       42.32     33.33 o 
  -5  14   1       71.63       33.47     33.83 o 
  -4  14   1      143.05      147.32     42.75 o 
  -3  14   1        1.94       13.59     15.03 o 
  -2  14   1      130.73      162.91     26.27 o 
  -1  14   1      285.14      278.56     53.63 o 
   0  14   1       79.07       60.30     24.84 o 
   1  14   1      463.69      456.82     49.03 o 
   2  14   1      484.95      472.09     49.74 o 
   3  14   1      201.56      248.93     39.47 o 
   4  14   1       46.77       41.96     20.48 o 
   5  14   1        0.95       -5.50     14.70 o 
   6  14   1       39.34       28.83     20.70 o 
   7  14   1      222.40      306.02     44.53 o 
   8  14   1      162.54      174.21     35.61 o 
  -5  15   1        6.80       27.12     30.83 o 
  -4  15   1        0.75       -9.30     17.32 o 
  -3  15   1       30.50       39.20     20.88 o 
  -2  15   1        3.01        3.58     17.48 o 
  -1  15   1      321.74      317.41     67.16 o 
   0  15   1       66.90       95.42     31.62 o 
   1  15   1      767.08      875.45     68.44 o 
   2  15   1      218.40      237.44     42.18 o 
   3  15   1      609.52      695.18     60.52 o 
   4  15   1      107.44      112.90     30.54 o 
   5  15   1       38.84       39.89     23.05 o 
   6  15   1      374.20      381.81     49.81 o 
   7  15   1      177.21      213.31     40.46 o 
   8  15   1        1.00        7.35     24.69 o 
  -4  16   1       22.64       -3.54     20.65 o 
  -3  16   1        2.75        5.62     18.52 o 
  -2  16   1      143.11      110.49     26.04 o 
  -1  16   1        3.00        6.57     20.98 o 
   0  16   1      230.27      236.94     45.03 o 
   1  16   1       32.78        3.71     20.13 o 
   2  16   1      249.35      271.48     46.39 o 
   3  16   1      113.27       74.08     29.40 o 
   4  16   1       56.88       91.71     29.90 o 
   5  16   1      191.60      147.80     36.90 o 
   6  16   1       24.95       63.30     26.55 o 
   7  16   1       24.02       34.90     23.98 o 
   8  16   1      180.58      238.44     45.67 o 
  -2  17   1        0.62       15.42     19.72 o 
  -1  17   1      182.25      218.74     44.96 o 
   0  17   1        3.77      -13.42     21.27 o 
   1  17   1      187.85      186.84     43.68 o 
   2  17   1       22.29       24.55     23.41 o 
   3  17   1        2.75       -6.14     24.48 o 
   4  17   1      109.38      159.29     38.89 o 
   5  17   1       38.75       26.98     24.84 o 
   6  17   1        0.01      -16.56     16.56 o 
   7  17   1       88.97      205.39     46.10 o 
   8  17   1        5.01        5.14     27.48 o 
  -1  18   1        1.61       35.75     27.55 o 
   0  18   1       68.90      104.27     37.54 o 
   1  18   1        0.92       -8.78     21.12 o 
   2  18   1       37.68        7.35     29.47 o 
   3  18   1        0.00       -9.21     31.40 o 
   4  18   1        1.00       -0.07     34.68 o 
   5  18   1       70.81       56.74     30.26 o 
   6  18   1       18.61       20.48     25.26 o 
   7  18   1        1.54       -8.35     25.26 o 
   1  19   1       35.93       14.20     29.97 o 
   2  19   1       47.24       79.22     38.61 o 
   3  19   1        6.14       -4.00     29.97 o 
   4  19   1        4.80       15.56     35.26 o 
   5  19   1       13.00      -36.54     40.18 o 
  -5 -18   2        0.40       -4.92     23.41 o 
  -4 -18   2       80.97      110.40     37.97 o 
  -3 -18   2       19.63       13.49     26.91 o 
  -2 -18   2       98.17      122.89     37.75 o 
  -1 -18   2       25.28        5.42     26.98 o 
   0 -18   2        0.10       20.62     29.33 o 
  -7 -17   2        1.93       10.85     24.55 o 
  -6 -17   2        0.77      -18.91     18.91 o 
  -5 -17   2       77.93       77.50     31.69 o 
  -4 -17   2      130.85      185.84     42.03 o 
  -3 -17   2        4.49        1.36     22.62 o 
  -2 -17   2      403.65      402.72     55.38 o 
  -1 -17   2        0.25       -7.85     20.34 o 
   0 -17   2       91.77       38.37     22.34 o 
   1 -17   2        9.40       -4.67     17.20 o 
   2 -17   2       68.85      113.48     28.41 o 
  -8 -16   2       19.49       14.84     28.19 o 
  -7 -16   2        5.41        1.14     25.98 o 
  -6 -16   2        6.18       28.05     25.83 o 
  -5 -16   2      199.21      163.93     36.97 o 
  -4 -16   2        0.36        0.07     18.48 o 
  -3 -16   2      113.84      149.08     36.25 o 
  -2 -16   2        0.56      -16.63     19.98 o 
  -1 -16   2      419.60      359.83     51.24 o 
   0 -16   2       53.76       61.50     20.58 o 
   1 -16   2       12.98        9.09     16.55 o 
   2 -16   2       61.61       56.66     22.00 o 
   3 -16   2       31.31       32.22     21.32 o 
  -8 -15   2        3.07       19.20     26.41 o 
  -7 -15   2        0.14       42.82     25.76 o 
  -6 -15   2       39.68       37.75     24.91 o 
  -5 -15   2       34.50        8.35     23.27 o 
  -4 -15   2       46.89       42.68     23.19 o 
  -3 -15   2        1.88       -1.21     17.13 o 
  -2 -15   2      410.72      366.40     48.46 o 
  -1 -15   2       33.22       30.95     17.79 o 
   0 -15   2       23.84       32.88     18.65 o 
   1 -15   2       17.16       -2.26     18.77 o 
   2 -15   2      230.28      249.27     33.55 o 
   3 -15   2      126.78      110.52     45.03 o 
   4 -15   2      286.42      222.09     54.88 o 
  -8 -14   2        0.10      -18.13     18.13 o 
  -7 -14   2        0.72       11.28     22.05 o 
  -6 -14   2       27.27       20.77     21.41 o 
  -5 -14   2       82.12       65.01     26.26 o 
  -4 -14   2      234.71      228.80     39.25 o 
  -3 -14   2      268.99      293.32     42.61 o 
  -2 -14   2       32.75       14.99     18.20 o 
  -1 -14   2      850.50      892.89     45.49 o 
   0 -14   2        6.82        7.72     26.91 o 
   1 -14   2       44.54       37.51     16.29 o 
   2 -14   2      269.78      234.31     31.17 o 
   3 -14   2      424.83      459.41     52.49 o 
   4 -14   2       23.23       26.29     20.02 o 
   5 -14   2      100.54       51.53     38.97 o 
  -8 -13   2        4.46       -9.63     18.27 o 
  -7 -13   2       20.24       12.92     21.20 o 
  -6 -13   2       76.20       81.93     28.05 o 
  -5 -13   2      222.19      329.79     44.03 o 
  -4 -13   2     1726.58     1658.20     82.93 o 
  -3 -13   2       83.57       49.31     21.62 o 
  -2 -13   2      801.64      745.64     57.95 o 
  -1 -13   2        3.44       -5.32     11.83 o 
   0 -13   2       61.46       34.23     49.89 o 
   1 -13   2      168.91      205.64     33.93 o 
   2 -13   2        0.34       -1.97     13.52 o 
   3 -13   2       72.56       49.41     19.80 o 
   4 -13   2       92.43      118.37     35.11 o 
   5 -13   2       19.34       24.12     32.83 o 
   6 -13   2        0.30       15.63     33.61 o 
 -10 -12   2        7.11      -27.90     30.54 o 
  -9 -12   2       13.26       13.56     28.05 o 
  -8 -12   2       10.91       -0.14     21.84 o 
  -7 -12   2      130.67      154.15     35.26 o 
  -6 -12   2       30.38      -12.13     17.91 o 
  -5 -12   2      888.36      934.69     61.16 o 
  -4 -12   2      309.13      271.91     38.97 o 
  -3 -12   2     1421.88     1355.04     70.65 o 
  -2 -12   2       40.29       32.53     15.42 o 
  -1 -12   2      454.37      598.95     35.55 o 
   0 -12   2      508.83      567.30     35.27 o 
   1 -12   2      721.09      633.53     37.81 o 
   2 -12   2      654.59      700.55     75.83 o 
   3 -12   2      283.18      294.00     30.95 o 
   4 -12   2       14.64       12.48     21.41 o 
   5 -12   2      160.75      319.22     56.81 o 
   6 -12   2       12.99       43.25     35.54 o 
   7 -12   2       76.02       80.07     43.32 o 
 -10 -11   2       38.04        7.92     28.69 o 
  -9 -11   2        7.25       -7.78     24.55 o 
  -8 -11   2        8.32       -8.41     15.01 o 
  -7 -11   2       70.97       31.05     17.91 o 
  -6 -11   2      158.05      144.57     22.93 o 
  -5 -11   2      342.52      317.58     39.04 o 
  -4 -11   2      986.61     1164.70     64.16 o 
  -3 -11   2      332.50      362.47     39.54 o 
  -2 -11   2      268.67      285.46     24.42 o 
  -1 -11   2       82.29       95.94     16.25 o 
   0 -11   2       54.49       37.39     13.29 o 
   1 -11   2     1283.13     1224.17     46.99 o 
   2 -11   2       46.57       49.49     16.07 o 
   3 -11   2       20.58       48.14     23.37 o 
   4 -11   2      194.80      170.42     45.67 o 
   5 -11   2       90.15       95.99     35.40 o 
   6 -11   2        2.00       22.48     28.48 o 
   7 -11   2        3.79       -5.92     28.69 o 
   8 -11   2        3.18      -15.27     31.69 o 
 -11 -10   2      118.89       32.97     39.61 o 
 -10 -10   2       10.38       19.27     32.33 o 
  -9 -10   2      169.21      200.11     49.39 o 
  -8 -10   2       48.76       56.27     18.52 o 
  -7 -10   2      310.36      353.43     41.29 o 
  -6 -10   2       36.91       43.40     15.60 o 
  -5 -10   2       29.02       16.16     11.61 o 
  -4 -10   2        0.67        2.45      9.59 o 
  -3 -10   2      428.11      401.08     38.82 o 
  -2 -10   2        4.42       14.70      9.20 o 
  -1 -10   2      848.14      834.71     35.17 o 
   0 -10   2        6.61        3.30      7.99 o 
   1 -10   2      113.46      112.86     17.94 o 
   2 -10   2      428.87      373.37     28.18 o 
   3 -10   2        1.97       15.58     12.56 o 
   4 -10   2       20.30        9.58     11.83 o 
   5 -10   2       46.00      125.03     39.75 o 
   6 -10   2       22.41       19.98     30.33 o 
   7 -10   2       10.98      -11.35     27.26 o 
   8 -10   2        1.80      -16.13     29.62 o 
 -11  -9   2       18.76       13.06     37.25 o 
 -10  -9   2       35.43       -9.92     26.69 o 
  -9  -9   2       83.89       64.30     36.83 o 
  -8  -9   2       15.54       -0.04     28.55 o 
  -7  -9   2      302.61      263.70     28.51 o 
  -6  -9   2      795.22      778.21     38.61 o 
  -5  -9   2       77.55       69.73     14.86 o 
  -4  -9   2     1740.74     1740.47     50.19 o 
  -3  -9   2      314.22      361.99     44.39 o 
  -2  -9   2     4141.34     3823.60    104.05 o 
  -1  -9   2       12.43       33.97     10.21 o 
   0  -9   2     2869.15     2665.30     60.52 o 
   1  -9   2      144.68      160.75     18.61 o 
   2  -9   2       19.06       -1.45     11.56 o 
   3  -9   2      658.83      723.22     36.83 o 
   4  -9   2       60.52       67.83     27.62 o 
   5  -9   2      135.93      138.46     21.44 o 
   6  -9   2       82.24       43.60     33.61 o 
   7  -9   2        1.22      -14.27     28.62 o 
   8  -9   2        0.90        9.71     31.19 o 
   9  -9   2        1.59       19.48     37.54 o 
 -11  -8   2        1.56       -6.21     29.97 o 
 -10  -8   2       28.57       12.77     29.97 o 
  -9  -8   2       26.32       -8.21     25.83 o 
  -8  -8   2       31.89       13.43     15.63 o 
  -7  -8   2       58.84       58.34     15.71 o 
  -6  -8   2     1000.99      891.04     40.46 o 
  -5  -8   2       37.46       45.05     12.85 o 
  -4  -8   2      144.38      112.45     16.02 o 
  -3  -8   2     4058.28     3825.79    106.94 o 
  -2  -8   2      483.03      464.57     18.21 o 
  -1  -8   2      588.13      644.43     23.75 o 
   0  -8   2      632.07      667.41     28.38 o 
   1  -8   2      399.33      366.85     40.14 o 
   2  -8   2      467.79      527.21     28.20 o 
   3  -8   2        1.53        9.55      9.20 o 
   4  -8   2      305.29      266.87     23.89 o 
   5  -8   2      355.96      375.36     34.86 o 
   6  -8   2      664.64      568.22     60.73 o 
   7  -8   2       56.77        5.14     29.40 o 
   8  -8   2       62.17      104.05     40.04 o 
   9  -8   2        8.33        5.99     31.90 o 
 -11  -7   2       68.38       90.28     43.53 o 
 -10  -7   2        2.23       -1.57     29.26 o 
  -9  -7   2       27.58      -21.70     21.70 o 
  -8  -7   2       31.81       23.46     14.62 o 
  -7  -7   2       53.12       38.47     14.82 o 
  -6  -7   2      232.39      247.01     23.73 o 
  -5  -7   2     6200.32     6357.53    170.89 o 
  -4  -7   2     2103.87     1913.61     50.53 o 
  -3  -7   2     6457.50     6613.04     95.88 o 
  -2  -7   2     1031.05     1142.26     35.00 o 
  -1  -7   2       83.05       88.86      7.67 o 
   0  -7   2      662.06      503.62     23.33 o 
   1  -7   2     1029.73      919.16     51.53 o 
   2  -7   2     1008.45     1036.79     21.19 o 
   3  -7   2     2456.86     2537.15     60.00 o 
   4  -7   2      240.25      244.55     21.54 o 
   5  -7   2      581.08      729.93     86.53 o 
   6  -7   2        0.95      -16.77     20.05 o 
   7  -7   2       20.14       45.32     31.33 o 
   8  -7   2       24.16       60.38     34.26 o 
   9  -7   2      151.72      168.78     47.32 o 
  10  -7   2       16.24      -27.83     33.04 o 
 -11  -6   2       23.89      -14.92     30.12 o 
 -10  -6   2       64.54       92.06     43.25 o 
  -9  -6   2      124.24      125.18     39.11 o 
  -8  -6   2      101.39      125.05     21.71 o 
  -7  -6   2      593.53      573.80     34.59 o 
  -6  -6   2     2653.31     2707.90     67.41 o 
  -5  -6   2      381.30      359.48     33.06 o 
  -4  -6   2      711.81      646.73     28.29 o 
  -3  -6   2     2725.16     3117.14     97.38 o 
  -2  -6   2        6.67        6.34      4.52 o 
  -1  -6   2        3.92       -3.49      3.49 o 
   0  -6   2       28.33       50.06      9.50 o 
   1  -6   2      506.25      403.82     28.48 o 
   2  -6   2     4214.12     4131.20     50.12 o 
   3  -6   2      420.81      453.74     18.36 o 
   4  -6   2     2191.58     2288.20     44.32 o 
   5  -6   2       13.33        0.18      8.08 o 
   6  -6   2      376.12      321.51     46.96 o 
   7  -6   2       26.37       55.02     29.90 o 
   8  -6   2       97.17       92.21     35.26 o 
   9  -6   2       21.71       87.78     36.90 o 
 -11  -5   2      102.85      224.09     58.66 o 
 -10  -5   2       38.55       25.05     31.47 o 
  -9  -5   2       57.24       36.11     30.76 o 
  -8  -5   2        6.49       10.35     23.62 o 
  -7  -5   2      701.69      701.03     54.77 o 
  -6  -5   2      194.80      182.75     20.32 o 
  -5  -5   2      266.92      242.48     13.32 o 
  -4  -5   2        0.03       17.17      8.06 o 
  -3  -5   2      744.17      776.99     27.49 o 
  -2  -5   2      297.79      308.23     12.53 o 
  -1  -5   2      229.44      249.39     10.58 o 
   0  -5   2     2004.11     2044.62     54.95 o 
   1  -5   2     2100.04     2064.77     43.05 o 
   2  -5   2     5258.87     5372.85     75.32 o 
   3  -5   2    17494.17    18423.94    158.11 o 
   4  -5   2     1241.50     1070.74     31.88 o 
   5  -5   2       15.70       32.81      9.07 o 
   6  -5   2       61.22       93.78     19.34 o 
   7  -5   2       10.26       30.45     16.92 o 
   8  -5   2       56.61       64.16     30.83 o 
   9  -5   2       63.20       66.37     33.76 o 
 -11  -4   2       44.05       22.48     35.47 o 
 -10  -4   2       31.51       12.85     31.19 o 
  -9  -4   2        0.05       -5.50     23.19 o 
  -8  -4   2      233.96      284.11     49.89 o 
  -7  -4   2       26.88       15.39     11.44 o 
  -6  -4   2      861.15      900.60     36.78 o 
  -5  -4   2      639.32      735.65     20.96 o 
  -4  -4   2       40.81       46.78      7.66 o 
  -3  -4   2      767.65      788.96     78.50 o 
  -2  -4   2      965.92     1012.11     27.32 o 
  -1  -4   2       52.15       72.32      6.40 o 
   0  -4   2     8817.45     9349.17    165.46 o 
   1  -4   2     4810.74     5107.50     69.77 o 
   2  -4   2     4446.53     4031.04     66.23 o 
   3  -4   2     1663.71     1740.93     32.60 o 
   4  -4   2     1806.22     1877.63     36.29 o 
   5  -4   2      399.84      445.67     20.66 o 
   6  -4   2       61.16       53.09     15.50 o 
   7  -4   2      348.93      287.56     29.67 o 
   8  -4   2      479.82      644.86     84.78 o 
   9  -4   2       35.99       89.08     34.22 o 
 -11  -3   2       88.53       60.38     40.75 o 
 -10  -3   2       52.69       79.36     37.18 o 
  -9  -3   2      376.27      345.34     58.81 o 
  -8  -3   2       54.92       94.06     35.18 o 
  -7  -3   2      370.80      351.24     26.77 o 
  -6  -3   2       46.22       42.86     12.18 o 
  -5  -3   2     2688.77     2721.74     55.33 o 
  -4  -3   2       35.48       30.82      5.48 o 
  -3  -3   2     4662.12     4238.29     46.12 o 
  -2  -3   2     2304.81     2704.94     45.91 o 
  -1  -3   2     3547.57     3925.06     40.90 o 
   0  -3   2     8088.50     8301.61     90.17 o 
   1  -3   2     1877.84     2009.94     36.86 o 
   2  -3   2     9598.77     9066.86    101.42 o 
   3  -3   2     2529.04     2854.07     40.46 o 
   4  -3   2     2192.91     2090.10     47.59 o 
   5  -3   2      116.65      103.09     10.67 o 
   6  -3   2      350.21      353.97     28.50 o 
   7  -3   2      387.95      347.69     31.46 o 
   8  -3   2     1279.80     1345.09     94.38 o 
   9  -3   2       14.49      -10.93     16.31 o 
  10  -3   2      365.28      423.28     63.87 o 
  11  -3   2        0.23       32.97     35.75 o 
 -11  -2   2       92.97      127.96     45.46 o 
 -10  -2   2        4.75      -21.84     23.19 o 
  -9  -2   2      296.30      233.30     50.03 o 
  -8  -2   2        9.87      -19.27     19.27 o 
  -7  -2   2       47.77       37.67     13.24 o 
  -6  -2   2     1490.59     1433.03     44.88 o 
  -5  -2   2     7115.96     7012.08    108.59 o 
  -4  -2   2     1916.45     2364.48     35.07 o 
  -3  -2   2       94.12       91.63     11.14 o 
  -2  -2   2    19409.69    19955.55    210.64 o 
  -1  -2   2     1047.52     1025.27     16.27 o 
   0  -2   2     5191.73     5497.02     62.03 o 
   1  -2   2    11715.89    12637.57    225.20 o 
   2  -2   2     1401.12     1541.22     28.51 o 
   3  -2   2        4.00        8.83      3.83 o 
   4  -2   2     1810.31     1749.74     30.85 o 
   5  -2   2     1406.53     1444.95     30.38 o 
   6  -2   2       60.73       60.37     31.76 o 
   7  -2   2     2152.25     2087.98     66.01 o 
   8  -2   2     1331.84     1402.09    161.15 o 
   9  -2   2      189.67      253.36     48.42 o 
  10  -2   2       25.45      -21.98     25.69 o 
  11  -2   2       36.15        2.50     33.83 o 
 -11  -1   2       27.35        3.93     32.40 o 
 -10  -1   2        4.60       21.55     28.40 o 
  -9  -1   2      145.76      191.12     46.82 o 
  -8  -1   2     1048.80     1053.37     80.50 o 
  -7  -1   2      472.28      508.36     29.48 o 
  -6  -1   2     3499.26     3406.15     54.51 o 
  -5  -1   2       62.40      101.69     10.74 o 
  -4  -1   2     5392.58     5295.71     98.51 o 
  -3  -1   2     3791.82     4301.65     47.95 o 
  -2  -1   2      173.59      136.79     10.82 o 
  -1  -1   2       72.51       63.03      6.57 o 
   0  -1   2       46.29       54.69      4.94 o 
   1  -1   2     1169.17     1166.09     20.09 o 
   2  -1   2     4430.51     4219.48     54.02 o 
   3  -1   2      682.63      697.84     16.82 o 
   4  -1   2     6547.38     6338.13     99.35 o 
   5  -1   2      627.27      646.25     14.99 o 
   6  -1   2       30.77       23.01     12.52 o 
   7  -1   2      664.24      604.73     36.99 o 
   8  -1   2       48.43       28.95     29.51 o 
   9  -1   2       86.16       88.41     50.67 o 
  10  -1   2      268.39      202.54     46.82 o 
  11  -1   2       35.11       82.71     40.04 o 
 -11   0   2        9.93      -11.42     26.55 o 
 -10   0   2        1.77       -9.56     25.41 o 
  -9   0   2       93.86      127.32     39.54 o 
  -8   0   2      160.05      193.33     42.89 o 
  -7   0   2      781.55      754.60     69.65 o 
  -6   0   2      961.72      998.91     44.09 o 
  -5   0   2     3465.02     3634.03     77.86 o 
  -4   0   2     4101.49     4071.25     85.08 o 
  -3   0   2     3941.21     4269.32     49.64 o 
  -2   0   2       52.83       17.84      4.38 o 
  -1   0   2     1534.60     1476.61     26.94 o 
   0   0   2        2.66        5.06      3.03 o 
   1   0   2    16898.81    17535.63    232.94 o 
   2   0   2     2002.13     2137.93     53.67 o 
   3   0   2      108.26      142.45     17.56 o 
   4   0   2        0.06        1.09      3.94 o 
   5   0   2      109.91       86.12     13.07 o 
   6   0   2      500.16      495.29     30.17 o 
   7   0   2      713.46      747.55     39.24 o 
   8   0   2      168.70      143.09     26.30 o 
   9   0   2      161.60      197.87     29.02 o 
  10   0   2       33.79       22.20     25.91 o 
  11   0   2      153.41      221.38     53.17 o 
  12   0   2       20.22       29.83     35.90 o 
 -11   1   2       11.11       27.62     33.33 o 
 -10   1   2        9.98       28.05     30.40 o 
  -9   1   2      204.27      222.95     47.53 o 
  -8   1   2     1370.31     1621.73     94.99 o 
  -7   1   2      281.92      234.70     22.93 o 
  -6   1   2      706.62      735.35     26.16 o 
  -5   1   2      206.57      205.86     14.70 o 
  -4   1   2      992.93      973.59     24.87 o 
  -3   1   2      314.84      314.21     22.55 o 
  -2   1   2     5438.92     5574.74     56.03 o 
  -1   1   2     1375.33     1100.76     34.26 o 
   0   1   2    50127.05    51080.36    580.57 o 
   1   1   2     1783.54     1994.31     55.59 o 
   2   1   2     6730.43     6949.11    113.47 o 
   3   1   2       56.05       93.56     13.92 o 
   4   1   2     1371.72     1323.26     23.17 o 
   5   1   2      109.72      119.66     13.36 o 
   6   1   2       86.70       90.54      8.91 o 
   7   1   2      404.45      415.79     74.97 o 
   8   1   2       24.04       25.61     15.54 o 
   9   1   2       57.96       55.17     28.69 o 
  10   1   2      634.47      692.18     73.86 o 
  11   1   2      119.27      149.30     44.46 o 
  12   1   2        0.27        9.06     35.90 o 
 -11   2   2        0.26       47.32     38.32 o 
 -10   2   2       10.71      -10.85     22.55 o 
  -9   2   2      234.45      199.83     45.03 o 
  -8   2   2       29.97       28.83     26.98 o 
  -7   2   2      594.56      490.45     30.79 o 
  -6   2   2       61.68       92.82     18.60 o 
  -5   2   2      983.66     1067.11     29.75 o 
  -4   2   2     1215.07     1336.08     37.32 o 
  -3   2   2      637.66      653.81     35.45 o 
  -2   2   2      843.92     1012.37     21.05 o 
  -1   2   2    11791.05    11980.18    121.82 o 
   0   2   2     3944.08     3733.54     63.87 o 
   1   2   2    19578.33     9605.66    124.75 o 
   2   2   2     1219.72     1157.00     19.59 o 
   3   2   2     1139.16     1159.67     20.84 o 
   4   2   2     2481.07     2487.14     36.66 o 
   5   2   2       30.76       44.53      6.56 o 
   6   2   2      669.04      745.16     20.51 o 
   7   2   2      529.97      443.22     30.14 o 
   8   2   2     1015.01     1058.11     46.69 o 
   9   2   2      259.56      235.94     46.17 o 
  10   2   2        5.26      -14.84     23.27 o 
  11   2   2        3.07       25.34     29.47 o 
  12   2   2       30.99       60.66     39.97 o 
 -11   3   2        5.60      -17.84     32.54 o 
 -10   3   2       41.23       49.31     38.04 o 
  -9   3   2       83.05      113.12     38.32 o 
  -8   3   2      508.14      543.67     59.31 o 
  -7   3   2      635.92      527.40     35.76 o 
  -6   3   2     2783.60     2882.97     54.41 o 
  -5   3   2     1255.66     1199.47     32.23 o 
  -4   3   2     1226.98     1088.44     28.55 o 
  -3   3   2        6.97       12.88      6.43 o 
  -2   3   2     2749.43     2837.37     40.67 o 
  -1   3   2    33455.71    32308.57    234.33 o 
   0   3   2     7879.06     8260.14    184.13 o 
   1   3   2     2374.91     1981.28     43.60 o 
   2   3   2       77.95       73.01      8.14 o 
   3   3   2     9862.95    10181.97    173.78 o 
   4   3   2      356.62      313.79     16.88 o 
   5   3   2     4013.69     3887.59     55.37 o 
   6   3   2       15.57       22.71      5.96 o 
   7   3   2     1520.81     1338.95     46.73 o 
   8   3   2        7.96        8.44     13.76 o 
   9   3   2      293.41      294.96     51.03 o 
  10   3   2       26.72       19.27     23.62 o 
  11   3   2       55.33       42.61     32.83 o 
  12   3   2       99.34       88.99     43.25 o 
 -10   4   2        6.38      -29.12     29.12 o 
  -9   4   2        1.65       17.41     27.48 o 
  -8   4   2      108.83      144.73     39.54 o 
  -7   4   2      331.74      427.92     33.64 o 
  -6   4   2      486.73      427.62     23.75 o 
  -5   4   2      403.97      390.63     20.75 o 
  -4   4   2      468.71      370.54     18.44 o 
  -3   4   2     2536.20     2656.75     54.24 o 
  -2   4   2     1077.22      961.32     32.13 o 
  -1   4   2      238.45      276.74     12.03 o 
   0   4   2      983.63      752.09     21.09 o 
   1   4   2      331.97      316.80     18.27 o 
   2   4   2     5428.83     5031.27     83.86 o 
   3   4   2      109.12       98.27     11.20 o 
   4   4   2        6.24       -2.21      4.15 o 
   5   4   2      268.80      283.42     15.09 o 
   6   4   2     1180.12     1077.76     42.86 o 
   7   4   2      285.06      250.77     23.12 o 
   8   4   2     1666.80     1720.06     56.65 o 
   9   4   2      351.47      256.49     48.46 o 
  10   4   2      130.36       63.94     33.40 o 
  11   4   2       39.78       88.85     39.61 o 
  12   4   2       63.50       42.89     36.18 o 
 -10   5   2        1.08       -3.07     32.47 o 
  -9   5   2       76.94       24.12     31.12 o 
  -8   5   2     1152.63     1472.51     92.35 o 
  -7   5   2      229.19      281.20     58.45 o 
  -6   5   2      861.27      956.52     28.17 o 
  -5   5   2        7.86        5.91      6.18 o 
  -4   5   2     1330.05     1310.97     28.76 o 
  -3   5   2      497.98      731.71     19.97 o 
  -2   5   2      345.44      359.40     13.29 o 
  -1   5   2       17.80       12.29      4.65 o 
   0   5   2     2837.98     2560.24     46.26 o 
   1   5   2      984.11      840.84     33.19 o 
   2   5   2     1537.76     1501.84     43.32 o 
   3   5   2     1186.62     1131.66     37.25 o 
   4   5   2     1558.83     1707.29     36.14 o 
   5   5   2      904.60      772.93     24.72 o 
   6   5   2      601.11      595.32     23.52 o 
   7   5   2      723.93      670.73     33.82 o 
   8   5   2      207.43      227.97     24.42 o 
   9   5   2        9.11        9.28     23.55 o 
  10   5   2        0.19      -19.63     19.91 o 
  11   5   2      108.96      131.89     45.25 o 
  12   5   2        4.42       18.56     34.61 o 
  -8   6   2      148.73      107.62     36.83 o 
  -7   6   2     1462.27     1419.69     58.04 o 
  -6   6   2      558.71      563.94     38.27 o 
  -5   6   2       58.62       34.56      8.49 o 
  -4   6   2       17.61       17.77      7.14 o 
  -3   6   2        1.19       -1.10      4.54 o 
  -2   6   2      912.48     1062.64     23.19 o 
  -1   6   2     1686.68     1483.07     52.38 o 
   0   6   2      106.84       97.00     11.41 o 
   1   6   2      667.57      662.35     32.11 o 
   2   6   2     1519.68     1670.98     50.60 o 
   3   6   2      784.98      796.17     34.26 o 
   4   6   2      402.45      379.10     24.48 o 
   5   6   2      159.77      175.81     14.21 o 
   6   6   2      431.09      446.13     39.47 o 
   7   6   2       74.13       68.86     15.45 o 
   8   6   2      688.71      927.48     70.01 o 
   9   6   2       46.99       50.17     29.40 o 
  10   6   2      399.55      304.31     57.02 o 
  11   6   2       24.99       15.34     30.69 o 
  12   6   2        1.42        8.78     32.33 o 
  -7   7   2      133.62      145.02     37.25 o 
  -6   7   2      350.21      346.58     29.43 o 
  -5   7   2       60.93       91.43     11.94 o 
  -4   7   2      130.52      166.88     13.47 o 
  -3   7   2      788.27      840.58     39.52 o 
  -2   7   2       28.63        9.16      7.30 o 
  -1   7   2     3678.77     3338.46     64.10 o 
   0   7   2      597.26      604.20     25.28 o 
   1   7   2     2884.77     2571.41     71.44 o 
   2   7   2      117.69       98.84     15.99 o 
   3   7   2     1628.42     1576.56     53.38 o 
   4   7   2        3.38       -2.14      6.99 o 
   5   7   2     1054.31      825.21     39.25 o 
   6   7   2       86.57       55.98     11.05 o 
   7   7   2     1523.97     1565.57     40.88 o 
   8   7   2       82.19       95.56     29.62 o 
   9   7   2      525.06      522.12     63.09 o 
  10   7   2       87.25       66.37     36.61 o 
  11   7   2       13.24       27.48     32.97 o 
  12   7   2       12.03       14.49     34.18 o 
  -8   8   2       73.66       57.88     31.62 o 
  -7   8   2      341.08      297.81     46.32 o 
  -6   8   2      514.76      443.35     33.29 o 
  -5   8   2       26.30       17.49     13.03 o 
  -4   8   2       11.80        9.03      8.57 o 
  -3   8   2      622.88      803.07     55.56 o 
  -2   8   2      167.39      203.20     19.91 o 
  -1   8   2        8.20        6.84      8.96 o 
   0   8   2     5146.55     5130.44     85.39 o 
   1   8   2      437.77      357.69     29.33 o 
   2   8   2     1109.65     1106.25     46.96 o 
   3   8   2     1649.82     2020.60     65.37 o 
   4   8   2     1656.97     1821.99     61.80 o 
   5   8   2      344.40      440.97     31.62 o 
   6   8   2     1982.65     2100.02     50.18 o 
   7   8   2        2.01       12.72      8.80 o 
   8   8   2     2064.06     2325.34    109.90 o 
   9   8   2      253.13      288.82     51.46 o 
  10   8   2        3.05       -1.50     27.69 o 
  11   8   2        9.89        1.28     26.69 o 
  12   8   2        0.08        3.50     34.61 o 
  -8   9   2       32.15       65.44     35.75 o 
  -7   9   2      162.77      142.66     40.25 o 
  -6   9   2       34.33       32.05     17.24 o 
  -5   9   2        0.98       -2.44     11.96 o 
  -4   9   2      271.85      199.96     65.69 o 
  -3   9   2      231.30      220.33     23.18 o 
  -2   9   2      176.51      137.87     18.63 o 
  -1   9   2     4854.33     4602.75    170.39 o 
   0   9   2       14.99        5.92      7.92 o 
   1   9   2      315.98      394.16     33.19 o 
   2   9   2      275.25      247.43     27.48 o 
   3   9   2     1145.78     1303.23     55.74 o 
   4   9   2      251.79      279.26     29.05 o 
   5   9   2     2007.95     1988.99     70.30 o 
   6   9   2      275.56      317.94     31.69 o 
   7   9   2     1265.94     1299.45     36.71 o 
   8   9   2     1102.57     1180.40     78.65 o 
   9   9   2      146.69       92.35     35.90 o 
  10   9   2       86.36       54.17     30.54 o 
  11   9   2        0.20       -5.07     28.62 o 
  12   9   2        5.38        5.64     31.47 o 
  -8  10   2       95.70       98.06     40.75 o 
  -7  10   2       19.69        1.93     27.55 o 
  -6  10   2      342.88      339.06     51.74 o 
  -5  10   2      118.04      110.64     22.17 o 
  -4  10   2      697.14      629.06     37.78 o 
  -3  10   2       12.48        5.23     10.38 o 
  -2  10   2      593.41      525.08     54.85 o 
  -1  10   2       14.49       -4.87      7.87 o 
   0  10   2     4826.55     5276.26     96.23 o 
   1  10   2      162.51      167.00     26.12 o 
   2  10   2      295.31      291.89     31.47 o 
   3  10   2      667.98      533.11     40.68 o 
   4  10   2     1754.61     1751.27     68.58 o 
   5  10   2      239.68      241.01     29.05 o 
   6  10   2     3148.47     3104.38     95.77 o 
   7  10   2      451.28      485.30     25.05 o 
   8  10   2      534.46      446.61     54.02 o 
   9  10   2      123.76       95.13     34.90 o 
  10  10   2       75.05       51.81     32.97 o 
  11  10   2       10.92       35.33     33.47 o 
  -7  11   2       43.03       65.23     37.18 o 
  -6  11   2       15.44        1.93     24.19 o 
  -5  11   2       34.67       47.14     18.34 o 
  -4  11   2       75.47       92.71     20.32 o 
  -3  11   2      512.26      623.39     86.96 o 
  -2  11   2      244.01      297.63     27.94 o 
  -1  11   2     3293.30     3402.74    123.43 o 
   0  11   2     2307.58     2317.38     64.03 o 
   1  11   2      538.45      615.82     46.75 o 
   2  11   2     1191.73     1253.20     62.09 o 
   3  11   2      202.99      277.97     32.61 o 
   4  11   2        3.80       -2.43     11.20 o 
   5  11   2     1249.50     1220.01     60.30 o 
   6  11   2      815.44      808.30     51.31 o 
   7  11   2       73.74       16.22     29.72 o 
   8  11   2      143.26      114.54     35.26 o 
   9  11   2      299.74      289.82     52.81 o 
  10  11   2       11.36       -5.57     27.90 o 
  11  11   2       17.69       -3.71     29.69 o 
  -7  12   2        4.95       27.19     33.54 o 
  -6  12   2        0.69       30.62     29.76 o 
  -5  12   2        0.27       11.74     15.54 o 
  -4  12   2      327.62      463.53     37.20 o 
  -3  12   2      281.78      310.86     31.74 o 
  -2  12   2      297.65      328.03     31.72 o 
  -1  12   2      468.35      442.86     33.23 o 
   0  12   2      403.61      522.62     47.60 o 
   1  12   2     2665.79     2536.51     95.56 o 
   2  12   2      748.72      796.95     53.88 o 
   3  12   2       26.50       19.34     15.49 o 
   4  12   2     1482.08     1491.21     70.94 o 
   5  12   2        8.81        4.92     13.20 o 
   6  12   2       10.89       29.80     13.02 o 
   7  12   2      692.96      663.17     38.97 o 
   8  12   2      162.07      217.95     43.39 o 
   9  12   2      270.91      205.96     48.03 o 
  10  12   2       13.50       46.17     34.40 o 
  11  12   2        4.00       19.27     33.90 o 
  -6  13   2       14.37       30.76     33.76 o 
  -5  13   2       30.03       35.32     30.22 o 
  -4  13   2       54.43       33.47     17.71 o 
  -3  13   2      271.53      332.75     43.43 o 
  -2  13   2      982.06      998.01     48.98 o 
  -1  13   2      698.81      797.70     44.71 o 
   0  13   2       53.37      102.91     27.33 o 
   1  13   2      829.12      825.93     58.02 o 
   2  13   2      102.98      106.55     27.33 o 
   3  13   2       74.66       75.72     23.69 o 
   4  13   2       76.27       65.23     23.77 o 
   5  13   2      243.41      326.15     40.96 o 
   6  13   2     1096.96     1171.91     67.73 o 
   7  13   2        0.20      -12.29     12.29 o 
   8  13   2      575.90      561.44     59.66 o 
   9  13   2       55.23       -7.42     25.48 o 
  10  13   2       12.40       -2.21     26.55 o 
  11  13   2       61.93       52.17     37.75 o 
  -5  14   2        0.07        0.61     17.68 o 
  -4  14   2      150.19      208.29     32.03 o 
  -3  14   2      402.16      498.32     41.68 o 
  -2  14   2       21.11       15.47     15.91 o 
  -1  14   2      736.39      766.42     46.31 o 
   0  14   2       42.49       -3.35     17.13 o 
   1  14   2      276.64      259.99     40.68 o 
   2  14   2      175.78      188.12     35.83 o 
   3  14   2        1.86        8.82     12.74 o 
   4  14   2        1.34       -9.49     14.92 o 
   5  14   2      159.15      139.38     32.54 o 
   6  14   2        3.02       20.48     20.62 o 
   7  14   2      946.96      881.45     66.01 o 
  10  14   2        2.50        9.06     26.98 o 
  -5  15   2        3.06       -3.78     30.33 o 
  -4  15   2       21.09       21.19     19.71 o 
  -3  15   2       46.30       41.62     21.36 o 
  -2  15   2      308.44      262.93     56.56 o 
  -1  15   2        5.91       -2.00     17.34 o 
   0  15   2      126.74      176.78     37.11 o 
   1  15   2       93.18      114.54     32.69 o 
   2  15   2       21.59       16.20     21.27 o 
   3  15   2       40.72        8.56     20.41 o 
   4  15   2      108.37       53.88     24.26 o 
   5  15   2       18.36       -6.71     16.13 o 
   6  15   2      411.99      393.94     49.89 o 
   7  15   2       83.97       96.84     30.62 o 
  -4  16   2        2.39       31.37     20.93 o 
  -3  16   2       10.87       30.63     21.76 o 
  -2  16   2       56.41        9.71     25.26 o 
  -1  16   2       27.38       58.59     28.48 o 
   0  16   2        8.24       -4.50     19.77 o 
   1  16   2      107.81      105.27     33.83 o 
   2  16   2        2.69        4.64     20.84 o 
   3  16   2      343.98      416.28     56.59 o 
   4  16   2        0.43        7.71     23.69 o 
   5  16   2       75.44      122.82     34.97 o 
   6  16   2       43.02       32.11     23.98 o 
   7  16   2       31.38       -6.78     19.77 o 
  -2  17   2        0.97        8.56     24.62 o 
  -1  17   2       31.88       41.68     26.91 o 
   0  17   2        1.12        3.00     23.27 o 
   1  17   2       23.33       18.41     22.05 o 
   2  17   2        0.67       25.12     26.12 o 
   3  17   2        4.08       -7.21     24.69 o 
   4  17   2       66.39       23.12     32.90 o 
   5  17   2        0.33      -15.55     18.09 o 
   6  17   2      106.61      155.22     41.11 o 
   7  17   2        0.37       -4.50     23.77 o 
  -1  18   2        8.64        4.14     29.19 o 
   0  18   2        0.20       17.06     25.55 o 
   1  18   2        6.11       -3.93     22.55 o 
   2  18   2        1.48       -6.85     27.76 o 
   3  18   2        6.15        4.28     30.76 o 
   4  18   2      104.13      147.87     48.81 o 
   5  18   2        6.06       77.65     49.96 o 
   6  18   2        3.20       16.68     23.78 o 
   7  18   2       77.52      103.27     39.32 o 
   1  19   2        0.39       -7.99     29.05 o 
   2  19   2      118.73      130.96     44.39 o 
   3  19   2      120.10      166.71     52.74 o 
   4  19   2       20.81      -17.98     33.47 o 
   5  19   2       98.66      179.92     63.37 o 
  -4 -18   3       99.38      112.69     38.47 o 
  -3 -18   3       24.65       -1.50     26.69 o 
  -2 -18   3       48.53       36.18     29.90 o 
  -1 -18   3        3.56       -8.99     26.62 o 
  -6 -17   3       66.55      129.82     39.89 o 
  -5 -17   3      146.35      133.46     39.54 o 
  -4 -17   3       20.01        1.50     24.12 o 
  -3 -17   3       27.07       19.55     24.12 o 
  -2 -17   3       19.29        9.78     25.26 o 
  -1 -17   3       18.11      -19.70     21.62 o 
   0 -17   3        1.23       19.73     20.05 o 
   1 -17   3        2.57       -3.83     17.28 o 
   2 -17   3        2.82      -22.74     28.48 o 
  -7 -16   3      111.86      169.64     43.46 o 
  -6 -16   3      294.63      306.66     53.24 o 
  -5 -16   3       27.73       48.17     25.91 o 
  -4 -16   3       68.03        7.42     22.12 o 
  -3 -16   3       45.62       49.24     27.12 o 
  -2 -16   3       22.07       33.19     26.05 o 
  -1 -16   3        7.04        4.26     16.95 o 
   0 -16   3       56.85       70.66     22.35 o 
   1 -16   3       33.95        5.13     23.23 o 
   2 -16   3       31.37       33.90     21.72 o 
   3 -16   3       36.49       40.33     23.01 o 
  -8 -15   3       21.75       19.84     27.05 o 
  -7 -15   3      236.34      261.20     48.10 o 
  -6 -15   3        3.14      -11.92     19.20 o 
  -5 -15   3      132.42       91.78     30.62 o 
  -4 -15   3        8.85       -4.92     19.48 o 
  -3 -15   3        2.34       12.49     17.34 o 
  -2 -15   3        6.00        6.07     19.91 o 
  -1 -15   3      161.21      171.57     27.08 o 
   0 -15   3       51.19       66.89     21.27 o 
   1 -15   3      260.76      270.66     34.11 o 
   2 -15   3      125.71      128.39     26.58 o 
   3 -15   3       10.99      -16.11     16.11 o 
   4 -15   3       57.73       20.05     35.11 o 
  -8 -14   3       88.89       38.18     26.69 o 
  -7 -14   3       39.48       13.13     23.77 o 
  -6 -14   3       22.79        2.85     20.05 o 
  -5 -14   3        8.42        3.71     17.84 o 
  -4 -14   3       15.58       21.12     19.48 o 
  -3 -14   3      106.08       94.28     29.19 o 
  -2 -14   3        2.32        2.36     18.63 o 
  -1 -14   3        2.30       -1.51     12.33 o 
   0 -14   3      233.24      239.68     29.41 o 
   1 -14   3        6.22        2.77     15.17 o 
   2 -14   3       23.26        7.93     15.07 o 
   3 -14   3       62.39       59.25     31.97 o 
   4 -14   3        0.25       28.55     33.97 o 
   5 -14   3        9.23       24.12     32.47 o 
  -8 -13   3       13.68       12.20     25.48 o 
  -7 -13   3        7.18        9.85     23.48 o 
  -6 -13   3       60.77       62.30     28.90 o 
  -5 -13   3      201.31      183.48     35.75 o 
  -4 -13   3        0.07       -1.14     16.27 o 
  -3 -13   3       88.17       44.75     24.12 o 
  -2 -13   3      262.76      217.74     33.58 o 
  -1 -13   3       16.40       22.67     14.22 o 
   0 -13   3      312.34      410.03     33.86 o 
   1 -13   3      256.70      217.19     32.04 o 
   2 -13   3      133.20      148.01     62.59 o 
   3 -13   3        2.30       -7.96     14.65 o 
   4 -13   3       14.45       26.83     17.88 o 
   5 -13   3        2.85       57.16     35.26 o 
   6 -13   3        0.54       31.19     36.97 o 
 -10 -12   3        0.57        3.07     34.04 o 
  -8 -12   3        4.55      -16.41     16.41 o 
  -7 -12   3        3.83       -1.00     20.55 o 
  -6 -12   3      498.39      487.15     53.31 o 
  -5 -12   3       45.91       43.89     22.84 o 
  -4 -12   3      137.85      138.24     30.54 o 
  -3 -12   3      218.77      230.59     36.75 o 
  -2 -12   3        5.28       -0.79     10.31 o 
  -1 -12   3      396.11      423.53     65.55 o 
   0 -12   3        3.41       -0.17     12.74 o 
   1 -12   3       94.51       57.78     17.18 o 
   2 -12   3      472.36      461.14     35.50 o 
   3 -12   3      184.44      146.80     24.75 o 
   4 -12   3       89.11       86.37     21.12 o 
   5 -12   3        4.03      -18.70     21.12 o 
   6 -12   3        1.04       -1.28     28.05 o 
   7 -12   3       77.95       55.74     37.90 o 
 -10 -11   3        3.91       14.70     31.97 o 
  -9 -11   3        6.35       15.99     31.54 o 
  -8 -11   3      181.15      174.89     29.26 o 
  -7 -11   3      111.62      116.34     23.69 o 
  -6 -11   3      387.36      465.38     49.17 o 
  -5 -11   3      157.22      206.96     36.25 o 
  -4 -11   3       24.55       62.95     22.84 o 
  -3 -11   3        1.32       -9.56     13.27 o 
  -2 -11   3     1096.43     1019.26     61.95 o 
  -1 -11   3        2.35        2.37     12.92 o 
   0 -11   3       15.58       17.18     20.20 o 
   1 -11   3       15.00       -3.24     10.88 o 
   2 -11   3     1174.18     1159.72     89.92 o 
   3 -11   3       45.22       76.42     18.35 o 
   4 -11   3       91.95      132.84     23.71 o 
   5 -11   3        7.08       10.42     27.40 o 
   6 -11   3       63.31       33.69     34.26 o 
   7 -11   3       35.65       30.33     37.75 o 
 -10 -10   3        0.33       28.90     33.47 o 
  -9 -10   3       52.15       56.45     39.04 o 
  -8 -10   3      144.31      115.32     25.05 o 
  -7 -10   3     1134.89     1266.72     54.81 o 
  -6 -10   3       64.71       51.58     17.16 o 
  -5 -10   3      228.24      186.90     23.71 o 
  -4 -10   3        0.02        3.50     14.63 o 
  -3 -10   3       24.55       48.10     18.34 o 
  -2 -10   3      102.95      132.51     17.64 o 
  -1 -10   3        2.56       14.94      9.43 o 
   0 -10   3     1137.93     1081.02     41.09 o 
   1 -10   3      971.45      898.47     38.98 o 
   2 -10   3       53.63       72.24     19.30 o 
   3 -10   3      250.23      297.43     27.81 o 
   4 -10   3      110.35       89.90     20.80 o 
   5 -10   3      163.98      148.51     44.03 o 
   6 -10   3       39.92       17.98     31.47 o 
   7 -10   3      188.04      197.54     51.60 o 
   8 -10   3        6.58       -5.50     31.83 o 
 -11  -9   3       11.88       11.99     39.25 o 
 -10  -9   3       28.77        5.85     31.62 o 
  -9  -9   3       49.15       22.20     31.54 o 
  -8  -9   3      727.16      737.78     46.20 o 
  -7  -9   3      276.55      255.80     46.42 o 
  -6  -9   3     1387.14     1341.52     52.34 o 
  -5  -9   3      181.42      139.58     21.80 o 
  -4  -9   3        3.89       14.79     11.42 o 
  -3  -9   3       81.81       66.10     13.18 o 
  -2  -9   3     2328.47     2330.10     55.66 o 
  -1  -9   3       39.76       62.02     12.92 o 
   0  -9   3     2555.77     2449.17     78.68 o 
   1  -9   3        0.49       -6.52      7.01 o 
   2  -9   3     2337.64     2583.05    126.57 o 
   3  -9   3       54.22       62.06     15.74 o 
   4  -9   3      157.02      150.69     40.79 o 
   5  -9   3        4.38       10.56     23.91 o 
   6  -9   3      122.96      110.26     38.40 o 
   7  -9   3        1.34       -4.92     32.47 o 
   8  -9   3       50.74       60.73     38.32 o 
   9  -9   3        1.13        7.85     38.04 o 
 -11  -8   3       31.81        2.71     37.25 o 
 -10  -8   3        2.43       56.09     37.54 o 
  -9  -8   3      227.12       96.84     41.82 o 
  -8  -8   3        4.33       11.83     14.80 o 
  -7  -8   3      510.76      570.18     38.24 o 
  -6  -8   3       90.17       65.01     16.73 o 
  -5  -8   3       53.82       54.03     21.45 o 
  -4  -8   3        2.52       -1.15      8.15 o 
  -3  -8   3      352.48      384.79     44.64 o 
  -2  -8   3       48.16       64.21     12.02 o 
  -1  -8   3     6253.47     6514.50    100.48 o 
   0  -8   3      272.80      233.39     19.27 o 
   1  -8   3     5900.15     5911.84    139.16 o 
   2  -8   3      561.52      636.43     30.00 o 
   3  -8   3        6.55       12.28      9.23 o 
   4  -8   3        3.57        8.06     12.24 o 
   5  -8   3        9.39       44.60     25.12 o 
   6  -8   3        1.74      -20.98     20.98 o 
   7  -8   3      356.70      471.02     62.73 o 
   8  -8   3       44.43       83.93     37.90 o 
   9  -8   3       25.92       -8.35     33.11 o 
 -11  -7   3       18.66       -0.29     33.97 o 
 -10  -7   3      305.47      343.63     64.80 o 
  -9  -7   3       13.05      -16.49     26.33 o 
  -8  -7   3     1056.12     1108.42     51.42 o 
  -7  -7   3      322.89      346.24     30.89 o 
  -6  -7   3      683.05      612.27     35.93 o 
  -5  -7   3       26.90       15.56     15.06 o 
  -4  -7   3      229.79      297.00     23.22 o 
  -3  -7   3      124.81      121.91     33.26 o 
  -2  -7   3     5551.55     5364.34     63.23 o 
  -1  -7   3     8229.46     8445.47    171.51 o 
   0  -7   3     3019.08     2812.96     97.49 o 
   1  -7   3      273.69      203.10     17.91 o 
   2  -7   3     1923.12     1883.99     89.14 o 
   3  -7   3      454.84      414.48     25.66 o 
   4  -7   3        5.52        9.54     10.44 o 
   5  -7   3      184.38      144.63     21.12 o 
   6  -7   3      161.63      158.08     40.32 o 
   7  -7   3      109.23      143.16     43.53 o 
   8  -7   3       86.70       36.04     32.19 o 
   9  -7   3      158.59      189.12     49.89 o 
  10  -7   3        2.02        4.64     35.26 o 
 -11  -6   3       78.79       84.21     44.32 o 
 -10  -6   3       40.22       52.60     35.54 o 
  -9  -6   3      317.54      252.92     53.95 o 
  -8  -6   3       35.87       26.01     15.70 o 
  -7  -6   3     3381.50     3657.58     95.17 o 
  -6  -6   3      885.98      993.39     59.52 o 
  -5  -6   3        4.29       15.75     10.18 o 
  -4  -6   3      140.19      118.93     15.94 o 
  -3  -6   3     3412.48     3576.70     66.22 o 
  -2  -6   3      430.19      539.95     25.25 o 
  -1  -6   3      318.85      477.75     15.12 o 
   0  -6   3     2295.16     2282.68     61.20 o 
   1  -6   3     1238.81     1199.94     35.34 o 
   2  -6   3      137.59      158.90     10.84 o 
   3  -6   3       33.97       22.05      7.34 o 
   4  -6   3      139.09      152.04     14.22 o 
   5  -6   3       30.25        5.06      9.64 o 
   6  -6   3       62.73       23.98     26.69 o 
   7  -6   3      168.23      193.33     44.46 o 
   8  -6   3      482.08      511.20     63.59 o 
   9  -6   3        2.54      -18.20     28.90 o 
  10  -6   3        2.03       32.33     35.11 o 
 -11  -5   3        1.67        8.78     29.76 o 
 -10  -5   3      279.66      324.15     62.52 o 
  -9  -5   3       94.53      144.73     42.11 o 
  -8  -5   3      947.76     1146.18     49.71 o 
  -7  -5   3     1555.40     1639.36     79.00 o 
  -6  -5   3        1.39       -6.35      9.30 o 
  -5  -5   3     1346.27     1362.74     48.39 o 
  -4  -5   3     4361.77     4589.05    145.94 o 
  -3  -5   3      327.86      373.83     21.34 o 
  -2  -5   3     5435.40     5019.66     56.40 o 
  -1  -5   3     1421.40     1556.70     26.61 o 
   0  -5   3     4039.18     3615.19     59.36 o 
   1  -5   3     3719.82     3660.95     61.85 o 
   2  -5   3     2388.40     2099.69     33.22 o 
   3  -5   3     2003.00     1923.95     35.75 o 
   4  -5   3       81.41       74.34     10.45 o 
   5  -5   3     2161.34     2080.94     69.50 o 
   6  -5   3      719.39      742.03     39.66 o 
   7  -5   3      396.41      531.56     38.88 o 
   8  -5   3        8.48       25.34     25.83 o 
   9  -5   3      110.12      146.52     44.18 o 
  10  -5   3        0.19        6.64     32.11 o 
 -11  -4   3      122.79      156.15     51.31 o 
 -10  -4   3      122.78       89.71     40.32 o 
  -9  -4   3      603.43      703.10     75.22 o 
  -8  -4   3      506.87      644.79     38.39 o 
  -7  -4   3        1.14       12.73     10.42 o 
  -6  -4   3     2347.99     2255.83     61.26 o 
  -5  -4   3     1948.89     1744.50     64.55 o 
  -4  -4   3      231.05      254.01     22.59 o 
  -3  -4   3      675.22      595.59     24.73 o 
  -2  -4   3      212.56      223.89     14.17 o 
  -1  -4   3     3350.91     3343.83     40.47 o 
   0  -4   3    10530.77    10801.70    118.96 o 
   1  -4   3     1377.91     1309.85     32.39 o 
   2  -4   3     1136.97     1125.69     30.44 o 
   3  -4   3      112.23       92.21      9.27 o 
   4  -4   3      464.91      399.65     19.08 o 
   5  -4   3      304.71      352.92     23.17 o 
   6  -4   3      708.19      609.81     58.48 o 
   7  -4   3       59.92       25.61     28.05 o 
   8  -4   3      469.82      409.17     41.68 o 
   9  -4   3      124.68      143.10     27.80 o 
  10  -4   3        2.49        7.07     30.97 o 
 -11  -3   3        3.88      -25.91     25.91 o 
 -10  -3   3      243.91      453.75     69.87 o 
  -9  -3   3      749.67      835.42     81.64 o 
  -8  -3   3       74.22       72.94     31.40 o 
  -7  -3   3      371.93      399.82     56.34 o 
  -6  -3   3        2.29       15.91     10.11 o 
  -5  -3   3       18.27        1.90      7.92 o 
  -4  -3   3      150.49      153.44     31.51 o 
  -3  -3   3     8452.88     8502.63    108.89 o 
  -2  -3   3      850.81      753.81     15.56 o 
  -1  -3   3    36401.14    37035.20    328.97 o 
   0  -3   3      728.09      824.52     22.75 o 
   1  -3   3     5295.29     4950.08     66.15 o 
   2  -3   3      209.25      260.92     16.20 o 
   3  -3   3        7.30        8.29      5.70 o 
   4  -3   3       28.59       45.53      7.92 o 
   5  -3   3     4876.59     4851.33     62.97 o 
   6  -3   3     1232.07     1258.99     84.61 o 
   7  -3   3     3414.88     3912.04     93.46 o 
   8  -3   3       28.89       12.43     16.09 o 
   9  -3   3      132.22      195.58     93.99 o 
  10  -3   3      220.03      212.35     37.25 o 
 -11  -2   3      153.97      175.56     52.53 o 
 -10  -2   3      179.05      180.06     48.74 o 
  -9  -2   3        0.57      -23.27     23.27 o 
  -8  -2   3      661.88      741.07     70.65 o 
  -7  -2   3      104.90       96.29     24.62 o 
  -6  -2   3     1622.40     1580.48     49.40 o 
  -5  -2   3      298.89      364.94     27.59 o 
  -4  -2   3     1665.90     1636.85     43.95 o 
  -3  -2   3      423.46      393.04     31.65 o 
  -2  -2   3     4439.59     4511.79     65.04 o 
  -1  -2   3       27.46       28.13      4.77 o 
   0  -2   3     5640.08     5812.82     68.23 o 
   1  -2   3     9119.80     8533.52     92.21 o 
   2  -2   3    11790.94    12001.17    231.73 o 
   3  -2   3        6.00        2.43      4.37 o 
   4  -2   3     3114.54     2886.40     46.09 o 
   5  -2   3      613.60      631.96     21.40 o 
   6  -2   3     2270.58     2313.99     65.14 o 
   7  -2   3      610.95      574.28    104.05 o 
   8  -2   3     1134.82     1130.40     59.06 o 
   9  -2   3        1.14        7.63     16.96 o 
  10  -2   3       66.27       38.18     30.05 o 
  11  -2   3       44.67       58.38     37.90 o 
 -11  -1   3       52.26       46.67     35.61 o 
 -10  -1   3      203.34      241.01     55.59 o 
  -9  -1   3      292.44      218.67     47.32 o 
  -8  -1   3       71.87       77.72     35.47 o 
  -7  -1   3      478.05      391.61     61.05 o 
  -6  -1   3      497.99      550.20     34.51 o 
  -5  -1   3      107.90      130.26     11.04 o 
  -4  -1   3        5.20        3.48      4.78 o 
  -3  -1   3    10744.34     9507.23    155.86 o 
  -2  -1   3     6521.40     6192.75     80.62 o 
  -1  -1   3      147.73      150.07     10.51 o 
   0  -1   3     1535.96     1702.33     28.66 o 
   1  -1   3     5233.68     5451.96     62.10 o 
   2  -1   3    11809.63    11364.95    203.50 o 
   3  -1   3     2394.96     2477.82     35.64 o 
   4  -1   3     2158.55     2068.63     50.38 o 
   5  -1   3     5312.92     5360.21     60.30 o 
   6  -1   3     7173.76     6729.50    115.71 o 
   7  -1   3     1213.98     1246.09     50.70 o 
   8  -1   3       96.64       63.16     32.69 o 
   9  -1   3      164.12      162.52     27.80 o 
  10  -1   3        0.50       -7.85     22.20 o 
  11  -1   3       39.93        2.71     30.54 o 
 -11   0   3       18.00       15.34     34.54 o 
 -10   0   3       84.71       86.71     36.97 o 
  -9   0   3       36.13       35.54     28.90 o 
  -8   0   3      653.66      591.13     64.80 o 
  -7   0   3       11.78        5.04     11.83 o 
  -6   0   3       39.92       59.26     14.36 o 
  -5   0   3     1463.51     1675.83     43.08 o 
  -4   0   3      451.47      401.49     15.53 o 
  -3   0   3     2815.59     2802.47     37.17 o 
  -2   0   3      395.08      292.11     15.93 o 
  -1   0   3        7.96        6.75      6.71 o 
   0   0   3    10189.90    11307.51    109.42 o 
   1   0   3     5294.13     5999.75     65.30 o 
   2   0   3     9719.94    10396.26    100.97 o 
   3   0   3      870.11     1162.35     45.60 o 
   4   0   3     2875.94     3088.46     85.64 o 
   5   0   3     5572.76     5876.61    135.31 o 
   6   0   3     1587.28     1689.08     52.43 o 
   7   0   3     4532.52     4508.37     96.07 o 
   8   0   3      124.34      136.91     24.02 o 
   9   0   3      215.34      201.58     29.31 o 
  10   0   3      199.35      290.03     53.67 o 
  11   0   3       39.01       73.29     33.69 o 
  12   0   3       80.67       20.34     37.40 o 
 -11   1   3        0.50      -13.92     32.69 o 
 -10   1   3       40.36       -1.71     26.19 o 
  -9   1   3      575.01      710.10     72.65 o 
  -8   1   3       38.40       23.34     24.84 o 
  -7   1   3        5.62       -1.64     10.17 o 
  -6   1   3      225.67      237.97     17.35 o 
  -5   1   3     1568.00     1613.49     47.33 o 
  -4   1   3       75.08       72.45      9.14 o 
  -3   1   3     4738.35     4445.52     53.54 o 
  -2   1   3       10.88        8.24      4.26 o 
  -1   1   3     6350.99     5543.76     76.86 o 
   0   1   3    10007.17     9997.18    140.09 o 
   1   1   3    12586.32    12319.47    116.95 o 
   2   1   3     1117.15     1399.78     26.33 o 
   3   1   3     3474.48     3816.83     85.78 o 
   4   1   3     9203.98     8675.04    158.29 o 
   5   1   3       22.52       24.98     14.13 o 
   6   1   3     6099.42     5882.81    101.59 o 
   7   1   3      164.40      145.71     29.01 o 
   8   1   3      120.01       93.88     20.22 o 
   9   1   3       96.51      107.53     23.80 o 
  10   1   3      198.04      150.23     41.54 o 
  11   1   3       27.45       49.39     35.04 o 
  12   1   3      100.05       23.41     34.26 o 
 -11   2   3       20.23       63.80     44.68 o 
 -10   2   3      207.60      138.52     47.67 o 
  -9   2   3       38.64      128.10     41.61 o 
  -8   2   3      203.84      148.87     39.11 o 
  -7   2   3       42.27       55.55     15.47 o 
  -6   2   3      150.94      147.55     15.11 o 
  -5   2   3      197.02      193.49     14.85 o 
  -4   2   3      447.81      467.67     18.84 o 
  -3   2   3      893.79      989.29     24.07 o 
  -2   2   3      124.30      132.66     10.60 o 
  -1   2   3    22694.14    22826.15    212.53 o 
   0   2   3     2076.49     2495.05     53.88 o 
   1   2   3     1242.46     1222.72     31.97 o 
   2   2   3     7574.40     8388.07     67.54 o 
   3   2   3     5306.33     5830.45     63.68 o 
   4   2   3      573.32      631.45     34.97 o 
   5   2   3      270.84      290.11     27.26 o 
   6   2   3      694.17      711.67     44.32 o 
   7   2   3      789.15      808.68     38.16 o 
   8   2   3        2.49       -3.02     15.17 o 
   9   2   3        3.07       -2.56     14.35 o 
  10   2   3        2.19      -19.63     21.05 o 
  11   2   3      171.16       86.57     40.61 o 
  12   2   3       16.36       -6.42     30.33 o 
 -10   3   3        0.26      -15.91     26.33 o 
  -9   3   3      303.83      216.17     49.46 o 
  -8   3   3       10.10       16.34     25.26 o 
  -7   3   3        0.11        3.48     11.89 o 
  -6   3   3     1420.92     1455.62     38.93 o 
  -5   3   3       25.90       31.66      9.36 o 
  -4   3   3       83.95       80.20     10.61 o 
  -3   3   3     2326.26     2291.95     39.25 o 
  -2   3   3     2643.27     2654.14     66.38 o 
  -1   3   3     5493.47     6168.71    108.98 o 
   0   3   3    27708.41    27912.91    342.35 o 
   1   3   3     1983.42     2244.67     61.52 o 
   2   3   3     1172.65     1262.97     32.69 o 
   3   3   3      911.64      943.77     21.36 o 
   4   3   3     5058.31     4910.45     59.99 o 
   5   3   3     1931.41     2083.63     35.64 o 
   6   3   3     4113.23     3697.57    100.34 o 
   7   3   3       22.03       -5.29     10.10 o 
   8   3   3      562.83      524.50     62.91 o 
   9   3   3        1.59       -7.07     13.93 o 
  10   3   3       21.23      -14.92     22.55 o 
  11   3   3        7.58       47.60     33.04 o 
  12   3   3       93.99       25.19     34.11 o 
 -10   4   3       33.85        1.14     34.68 o 
  -9   4   3       12.72       18.13     31.97 o 
  -8   4   3      368.68      387.45     56.17 o 
  -7   4   3      407.21      380.56     30.58 o 
  -6   4   3      753.02      661.98     28.59 o 
  -5   4   3        1.52        8.64      9.27 o 
  -4   4   3      150.34      190.82     19.98 o 
  -3   4   3     1096.60     1067.23     27.41 o 
  -2   4   3      304.71      328.73     14.54 o 
  -1   4   3     5529.65     5560.47     74.90 o 
   0   4   3      607.77      451.74     17.48 o 
   1   4   3      392.33      355.19     14.31 o 
   2   4   3     9516.88     9790.50    142.09 o 
   3   4   3     3768.80     3659.50     51.65 o 
   4   4   3     1223.14     1299.24     34.76 o 
   5   4   3     4573.15     4823.74     97.17 o 
   6   4   3     2933.27     3129.55     51.66 o 
   7   4   3     2691.50     2539.11     65.16 o 
   8   4   3      279.41      354.09     86.57 o 
   9   4   3       37.93       25.34     24.98 o 
  10   4   3       18.35       12.99     23.69 o 
  11   4   3       22.65       41.32     34.18 o 
  12   4   3       34.34       29.47     36.04 o 
 -10   5   3        1.37       21.12     33.11 o 
  -9   5   3       64.49       79.65     39.04 o 
  -8   5   3      215.03      189.84     46.03 o 
  -7   5   3       71.72       57.48     32.58 o 
  -6   5   3        0.43       10.54      9.86 o 
  -5   5   3      253.34      217.87     17.81 o 
  -4   5   3      890.28      931.04     28.96 o 
  -3   5   3      108.41       59.73      9.31 o 
  -2   5   3    11671.78    11513.52    110.39 o 
  -1   5   3      584.54      637.92     19.45 o 
   0   5   3       54.81       71.80     14.13 o 
   1   5   3     1965.11     1991.27     54.81 o 
   2   5   3     1437.65     1452.81     44.32 o 
   3   5   3     1188.01      831.42     31.12 o 
   4   5   3    14270.11    13972.58    145.01 o 
   5   5   3      316.52      420.07     23.52 o 
   6   5   3     4287.56     4351.42     66.99 o 
   7   5   3      586.53      640.66     43.89 o 
   8   5   3       40.24       37.86     14.16 o 
   9   5   3        0.87        8.28     22.55 o 
  10   5   3        0.36       16.91     26.05 o 
  11   5   3        5.05       39.18     34.83 o 
  12   5   3      225.74      194.69     55.24 o 
  -9   6   3        5.74        1.07     30.12 o 
  -8   6   3        9.28       11.78     28.90 o 
  -7   6   3       78.17       81.47     44.78 o 
  -6   6   3      374.84      405.81     21.38 o 
  -5   6   3      487.92      363.45     22.35 o 
  -4   6   3       45.45       67.38      9.86 o 
  -3   6   3      797.45      712.25     21.17 o 
  -2   6   3       88.74       89.98     15.30 o 
  -1   6   3    10087.07    10281.61    102.68 o 
   0   6   3       90.16       98.59     11.26 o 
   1   6   3     3869.31     3949.07     87.85 o 
   2   6   3     3137.04     2916.61     71.65 o 
   3   6   3     5286.69     5104.92     97.84 o 
   4   6   3      671.96      627.81     30.33 o 
   5   6   3     3673.27     3801.41     75.08 o 
   6   6   3      233.82      256.21     29.08 o 
   7   6   3     1044.15     1086.27     55.17 o 
   8   6   3       13.34       -9.46      9.46 o 
   9   6   3       91.25       54.10     27.33 o 
  10   6   3       47.82        3.00     25.76 o 
  11   6   3      155.45      205.96     52.17 o 
  12   6   3        1.66       32.83     34.90 o 
  -7   7   3      137.58      166.45     27.83 o 
  -6   7   3      529.53      683.75     27.62 o 
  -5   7   3       48.27       45.24     10.26 o 
  -4   7   3     1634.41     1772.35     37.14 o 
  -3   7   3      870.96      787.60     23.26 o 
  -2   7   3    10502.54    10422.62    111.00 o 
  -1   7   3       23.51       12.75      6.18 o 
   1   7   3      431.82      296.24     25.69 o 
   2   7   3     1008.18      943.32     41.39 o 
   3   7   3        2.78       14.84      8.21 o 
   4   7   3     5928.01     6015.28    116.54 o 
   5   7   3      120.51      132.54     14.09 o 
   6   7   3     1616.06     1617.83     41.46 o 
   7   7   3       39.10        9.28     14.92 o 
   8   7   3      698.00      625.81    124.07 o 
   9   7   3       40.74       20.48     22.98 o 
  10   7   3      297.63      198.11     47.32 o 
  11   7   3       93.20       22.98     32.11 o 
  12   7   3       99.47       82.07     43.25 o 
  -7   8   3       28.30       14.20     24.41 o 
  -6   8   3      180.69      163.14     20.71 o 
  -5   8   3      639.86      645.30     25.62 o 
  -4   8   3      126.82      119.47     12.54 o 
  -3   8   3     3534.56     3490.59     71.02 o 
  -2   8   3      745.13      684.42     31.66 o 
  -1   8   3     2718.29     2745.39     83.71 o 
   0   8   3     2742.59     2672.32     81.22 o 
   1   8   3      292.33      308.23     28.90 o 
   2   8   3     1868.63     1716.94     60.95 o 
   3   8   3     1485.75     1336.77     52.31 o 
   4   8   3        6.58       12.92      9.85 o 
   5   8   3     2931.52     3147.55     83.93 o 
   6   8   3       84.86       64.71     12.24 o 
   7   8   3      894.45      685.19     45.03 o 
   8   8   3      211.33      172.14     23.56 o 
   9   8   3      431.36      396.08     55.95 o 
  10   8   3      247.00      191.90     50.74 o 
  11   8   3       52.38       72.51     41.82 o 
  12   8   3      132.54      122.47     48.81 o 
  -7   9   3        0.05      -18.27     19.41 o 
  -6   9   3      114.18      127.40     25.37 o 
  -5   9   3      116.95      139.11     22.54 o 
  -4   9   3     1163.02     1411.23     51.28 o 
  -3   9   3      353.96      435.46     29.82 o 
  -2   9   3     2767.76     2993.75    132.35 o 
  -1   9   3     1103.26     1304.65     64.87 o 
   0   9   3      386.29      376.03     33.83 o 
   1   9   3      247.22      200.75     26.33 o 
   2   9   3     2197.56     2098.46     72.22 o 
   3   9   3        2.84       13.06      9.99 o 
   4   9   3     2494.42     2523.88     78.57 o 
   5   9   3     3085.73     3050.49     88.00 o 
   6   9   3     1059.53     1001.62     36.67 o 
   7   9   3      492.52      475.49     27.32 o 
   8   9   3        8.48       -8.64     16.56 o 
   9   9   3        0.32       -6.14     19.05 o 
  10   9   3       84.41       95.70     37.61 o 
  11   9   3      138.74      150.80     47.32 o 
  12   9   3        1.37       16.84     33.69 o 
  -7  10   3       21.54       38.32     30.47 o 
  -6  10   3        0.64        5.99     19.13 o 
  -5  10   3      701.14      696.23     41.93 o 
  -4  10   3     1353.85     1476.76     65.62 o 
  -3  10   3      175.81      125.34     20.10 o 
  -2  10   3      455.77      432.55     30.44 o 
  -1  10   3       28.44       29.57     22.87 o 
   0  10   3       84.48       90.99     22.34 o 
   1  10   3        1.34       -7.35      7.35 o 
   2  10   3     1130.69      995.64     52.38 o 
   3  10   3      768.84      747.35     44.53 o 
   4  10   3     3383.12     3179.67     93.85 o 
   5  10   3      512.00      501.92     39.54 o 
   6  10   3     1402.12     1363.53     60.88 o 
   7  10   3      657.45      631.31     59.23 o 
   8  10   3      102.70       30.33     22.20 o 
   9  10   3       44.13       59.31     27.76 o 
  10  10   3      342.24      290.89     55.38 o 
  11  10   3        9.45       -2.71     30.40 o 
  12  10   3       63.37       78.50     43.53 o 
  -7  11   3        0.87       35.97     31.62 o 
  -6  11   3       94.50       84.81     22.51 o 
  -5  11   3      328.51      269.57     30.79 o 
  -4  11   3      260.19      221.62     28.17 o 
  -3  11   3      462.95      356.15     75.33 o 
  -2  11   3      221.04      280.61     27.63 o 
  -1  11   3      535.02      546.23     34.27 o 
   0  11   3      345.84      382.88     39.68 o 
   1  11   3      254.36      181.49     29.33 o 
   2  11   3        4.56       -3.50     11.42 o 
   3  11   3     1447.52     1316.57     63.80 o 
   4  11   3      230.67      280.04     33.47 o 
   5  11   3     1140.14     1148.86     59.23 o 
   6  11   3      585.85      614.82     46.17 o 
   7  11   3       79.10       80.51     17.09 o 
   8  11   3       15.45        5.21     18.84 o 
   9  11   3      152.00      137.81     40.25 o 
  10  11   3        9.95       26.83     30.76 o 
  11  11   3      291.33      248.64     57.16 o 
  -7  12   3        0.59        1.50     30.69 o 
  -6  12   3       17.36       20.98     30.26 o 
  -5  12   3       73.44       68.68     20.88 o 
  -4  12   3      178.66      212.34     41.07 o 
  -3  12   3       12.63       22.06     13.79 o 
  -2  12   3        8.94       19.37     13.33 o 
  -1  12   3      538.35      519.98     47.96 o 
   0  12   3       57.62       46.60     20.05 o 
   1  12   3      293.38      251.50     35.90 o 
   2  12   3     1610.88     1613.31     75.58 o 
   3  12   3      483.02      534.96     46.53 o 
   4  12   3      425.76      425.63     41.96 o 
   5  12   3        3.39        6.71     13.99 o 
   6  12   3      737.90      757.98     52.81 o 
   7  12   3      240.14      231.73     34.97 o 
   8  12   3        1.90       -0.57     21.34 o 
   9  12   3       11.73       33.40     27.12 o 
  10  12   3      297.34      418.07     64.09 o 
  11  12   3        1.26        0.57     31.47 o 
  -6  13   3        8.86        2.14     29.83 o 
  -5  13   3       46.07       64.85     23.69 o 
  -4  13   3       10.87       -2.07     16.31 o 
  -3  13   3       47.00       37.44     17.22 o 
  -2  13   3        4.01       19.10     20.02 o 
  -1  13   3       48.24       22.91     19.55 o 
   0  13   3      486.87      389.95     44.75 o 
   1  13   3       68.32       16.06     17.27 o 
   2  13   3      230.54      212.32     35.68 o 
   3  13   3      316.78      311.37     40.75 o 
   4  13   3        3.93      -13.27     13.27 o 
   5  13   3      309.29      309.23     39.97 o 
   6  13   3        8.97       17.84     18.98 o 
   7  13   3        1.50       20.92     13.24 o 
   8  13   3       37.56       18.77     23.62 o 
   9  13   3      162.10      134.03     40.68 o 
  10  13   3       35.11       34.04     36.18 o 
  11  13   3      180.56      215.74     57.88 o 
  -5  14   3        7.52       12.70     20.30 o 
  -4  14   3      101.03      133.10     26.67 o 
  -3  14   3       68.64       91.66     22.34 o 
  -2  14   3       18.12       17.41     22.98 o 
  -1  14   3       63.21       42.75     24.55 o 
   0  14   3      500.51      562.51     54.45 o 
   1  14   3       71.10       67.37     24.05 o 
   2  14   3      130.98      192.62     36.90 o 
   3  14   3      327.14      381.24     46.60 o 
   4  14   3      588.46      721.09     62.66 o 
   5  14   3      182.84      194.76     36.40 o 
   6  14   3       22.18       28.40     20.77 o 
   7  14   3       21.91       -5.14     18.77 o 
   9  14   3       24.81      -21.91     21.91 o 
  10  14   3       59.02       64.23     35.97 o 
  -4  15   3        0.03       -7.90     17.32 o 
  -3  15   3       21.16       33.14     20.29 o 
  -2  15   3        0.48       -5.21     21.34 o 
  -1  15   3       20.78       56.74     27.40 o 
   0  15   3      367.93      308.52     45.82 o 
   1  15   3       71.54      130.17     34.18 o 
   2  15   3      532.62      564.72     57.88 o 
   3  15   3      190.82      157.43     36.83 o 
   4  15   3       28.12       18.13     23.69 o 
   5  15   3      177.87      125.11     38.68 o 
   6  15   3       54.33      100.20     30.62 o 
   7  15   3       28.52       42.68     24.05 o 
  -3  16   3       13.50       14.63     25.91 o 
  -2  16   3        7.24       34.40     27.62 o 
  -1  16   3      156.34       95.77     31.83 o 
   0  16   3       34.36       47.17     24.55 o 
   1  16   3      194.35      157.79     35.90 o 
   2  16   3      410.44      445.97     56.52 o 
   3  16   3      177.55      154.22     39.47 o 
   4  16   3       75.16      117.47     36.90 o 
   5  16   3       31.16       48.24     31.76 o 
   6  16   3       36.21       24.48     25.91 o 
   7  16   3        1.92       14.13     23.41 o 
  -2  17   3       75.89       10.92     29.90 o 
  -1  17   3        1.40        4.14     24.12 o 
   0  17   3       90.31      120.11     34.47 o 
   1  17   3       12.87       15.56     23.98 o 
   2  17   3       55.23       63.23     33.69 o 
   3  17   3       47.90       29.19     30.62 o 
   4  17   3        3.04       -5.99     25.55 o 
   5  17   3       60.94       43.25     37.40 o 
   6  17   3        0.17       -7.07     39.97 o 
   7  17   3        0.10       33.47     70.44 o 
  -1  18   3       12.71        2.07     27.48 o 
   0  18   3        8.59       17.06     27.26 o 
   1  18   3       43.73       79.22     33.19 o 
   2  18   3        8.98        2.71     26.69 o 
   3  18   3      154.58      141.31     43.32 o 
   4  18   3        2.47       11.78     31.83 o 
   5  18   3        8.95       13.27     33.11 o 
   6  18   3       51.07      160.50     67.16 o 
   7  18   3        2.45       21.05     81.93 o 
   1  19   3       31.02       55.67     36.33 o 
   2  19   3       37.96       20.77     30.33 o 
   3  19   3       39.75      139.81     48.67 o 
   4  19   3       86.24      122.39     50.67 o 
   5  19   3       40.49      -10.63     40.18 o 
  -3 -18   4       89.19       86.35     34.26 o 
  -2 -18   4        2.62        7.28     29.47 o 
  -6 -17   4        0.83       34.76     31.69 o 
  -5 -17   4        0.90       14.84     25.48 o 
  -4 -17   4       52.94       65.59     32.54 o 
  -3 -17   4        0.51        0.86     25.34 o 
  -2 -17   4       42.75       33.11     28.55 o 
  -1 -17   4       54.57       79.09     24.02 o 
   0 -17   4        7.53       17.62     20.29 o 
   1 -17   4       28.04       32.30     24.44 o 
  -7 -16   4       76.63       94.70     38.40 o 
  -6 -16   4        3.13      -19.48     22.69 o 
  -5 -16   4       16.41        7.21     25.12 o 
  -4 -16   4      170.96      156.29     38.61 o 
  -3 -16   4        4.21       17.91     23.05 o 
  -2 -16   4      229.41      215.24     43.53 o 
  -1 -16   4        7.22       20.36     19.18 o 
   0 -16   4      109.97       89.47     23.09 o 
   1 -16   4        0.53      -14.79     14.79 o 
   2 -16   4        1.16       -7.63     17.82 o 
   3 -16   4        1.32      -11.04     24.19 o 
  -8 -15   4       59.82       23.05     31.97 o 
  -7 -15   4       51.94       44.10     31.19 o 
  -6 -15   4        1.84       -5.28     21.98 o 
  -5 -15   4       32.80       21.12     25.41 o 
  -4 -15   4       13.75        2.14     21.77 o 
  -3 -15   4      294.89      323.15     48.46 o 
  -2 -15   4        5.66       -9.56     20.05 o 
  -1 -15   4      216.89      185.33     33.97 o 
   0 -15   4        2.49       13.06     18.10 o 
   1 -15   4       83.39       89.20     25.26 o 
   2 -15   4       11.15      -20.40     28.26 o 
   3 -15   4       18.34        0.79     18.79 o 
   4 -15   4        0.19       -1.78     35.40 o 
  -8 -14   4      278.39      395.30     59.81 o 
  -7 -14   4        3.15      -17.20     22.48 o 
  -6 -14   4       11.74       32.76     27.48 o 
  -5 -14   4       60.06       35.68     24.91 o 
  -4 -14   4       35.25        9.21     21.05 o 
  -3 -14   4       18.62        6.99     17.70 o 
  -2 -14   4      319.53      265.92     29.18 o 
  -1 -14   4      248.45      258.54     29.34 o 
   0 -14   4      548.92      514.89     38.55 o 
   1 -14   4        0.39       -0.89     15.91 o 
   2 -14   4        2.41       -7.62     15.12 o 
   3 -14   4        1.74       -7.51     16.98 o 
   4 -14   4       34.29        0.71     28.19 o 
   5 -14   4        2.05        6.57     36.68 o 
  -9 -13   4      135.07      126.10     39.82 o 
  -8 -13   4        3.34       -2.78     23.84 o 
  -7 -13   4        0.25       35.40     26.98 o 
  -6 -13   4        0.10        4.57     22.69 o 
  -5 -13   4        1.00      -10.35     18.56 o 
  -4 -13   4      259.24      144.95     33.33 o 
  -3 -13   4       13.86       47.39     20.77 o 
  -2 -13   4       89.60      109.94     20.41 o 
  -1 -13   4      412.45      324.54     30.00 o 
   0 -13   4      290.53      288.08     47.21 o 
   1 -13   4       77.69       67.90     19.56 o 
   2 -13   4       30.89       34.47     17.89 o 
   3 -13   4        0.18       -0.50     14.83 o 
   4 -13   4        0.53       -3.07     32.04 o 
   5 -13   4       31.05       18.70     33.04 o 
   6 -13   4        0.37      -24.84     27.98 o 
  -9 -12   4       15.21       14.27     25.69 o 
  -8 -12   4        4.33       46.25     28.69 o 
  -7 -12   4        8.28        5.00     21.48 o 
  -6 -12   4        8.16       -2.36     20.27 o 
  -5 -12   4       38.16       21.91     22.77 o 
  -4 -12   4      726.83      742.21     59.95 o 
  -3 -12   4        4.17        5.28     16.56 o 
  -2 -12   4     1813.20     1926.74     59.55 o 
  -1 -12   4       75.23       75.41     25.48 o 
   0 -12   4      357.51      406.38     32.40 o 
   1 -12   4      301.55      273.48     28.51 o 
   2 -12   4      260.30      274.22     48.10 o 
   3 -12   4       30.17       43.40     17.20 o 
   4 -12   4        0.79       -2.51     14.32 o 
   5 -12   4       14.48       37.04     31.90 o 
   6 -12   4       16.53       47.96     38.61 o 
   7 -12   4       11.89       -9.85     31.69 o 
 -10 -11   4        0.09       -3.43     35.11 o 
  -9 -11   4      171.70      150.05     37.18 o 
  -8 -11   4       10.91       23.63     16.91 o 
  -7 -11   4      289.17      268.20     44.96 o 
  -6 -11   4        5.93       15.49     17.77 o 
  -5 -11   4       60.97       15.91     17.34 o 
  -4 -11   4      116.64      122.47     30.40 o 
  -3 -11   4     2908.80     3079.54    108.55 o 
  -2 -11   4       48.35       56.61     16.99 o 
  -1 -11   4      745.84      695.12     35.83 o 
   0 -11   4       25.95       33.29     13.50 o 
   1 -11   4      142.07      152.01     22.05 o 
   2 -11   4      922.45      938.80     59.70 o 
   3 -11   4      742.60      638.30     39.63 o 
   4 -11   4       58.82       25.93     41.64 o 
   5 -11   4      152.67       89.71     39.32 o 
   6 -11   4       53.68       21.27     34.18 o 
   7 -11   4       22.56       28.90     39.75 o 
 -10 -10   4       71.03       54.45     43.60 o 
  -9 -10   4       69.92       52.45     35.75 o 
  -8 -10   4      694.93      792.09     50.43 o 
  -7 -10   4       10.42       30.45     17.03 o 
  -6 -10   4       14.18       18.42     18.66 o 
  -5 -10   4        1.71       -9.71     14.63 o 
  -4 -10   4      624.67      575.86     49.74 o 
  -3 -10   4       83.75       74.86     23.84 o 
  -2 -10   4      408.35      293.55     43.21 o 
  -1 -10   4      229.92      202.04     26.62 o 
   0 -10   4      677.84      631.79     33.18 o 
   1 -10   4      656.58      757.96     40.22 o 
   2 -10   4       12.58       -8.75     11.25 o 
   3 -10   4      110.36       61.55     18.52 o 
   4 -10   4      315.10      314.22     29.82 o 
   5 -10   4       44.09       22.84     27.90 o 
   6 -10   4       59.05      110.69     39.68 o 
   7 -10   4      278.76      258.42     56.31 o 
   8 -10   4        1.01      -15.56     32.83 o 
 -10  -9   4        0.10       -4.42     32.61 o 
  -9  -9   4      583.11      778.75     81.43 o 
  -8  -9   4      142.23      142.00     25.98 o 
  -7  -9   4       17.55       -1.20     22.16 o 
  -6  -9   4       14.56       -6.14     12.57 o 
  -5  -9   4       53.40       23.16     12.95 o 
  -4  -9   4       36.22       39.66     13.38 o 
  -3  -9   4     1204.18     1180.62     60.80 o 
  -2  -9   4      112.82      105.65     15.70 o 
  -1  -9   4     1318.75     1358.34     43.17 o 
   0  -9   4      117.00      120.65     17.21 o 
   1  -9   4        4.30        8.08     10.34 o 
   2  -9   4       11.37        0.10     10.97 o 
   3  -9   4      502.69      538.68     32.89 o 
   4  -9   4      542.86      615.90     67.37 o 
   5  -9   4       21.09       32.40     29.12 o 
   6  -9   4      255.06      252.57     52.53 o 
   7  -9   4        3.17       22.27     27.12 o 
   8  -9   4      105.57      187.12     50.17 o 
   9  -9   4        9.49       15.99     37.54 o 
 -11  -8   4        6.32       -1.71     37.82 o 
 -10  -8   4      202.92      219.95     56.31 o 
  -9  -8   4      124.44      179.49     49.31 o 
  -8  -8   4       97.57      120.78     43.96 o 
  -7  -8   4      150.39      135.03     23.92 o 
  -6  -8   4      626.38      492.89     52.67 o 
  -5  -8   4       88.53      115.35     19.81 o 
  -4  -8   4      545.97      466.46     28.31 o 
  -3  -8   4      747.18      870.06     38.07 o 
  -2  -8   4     2305.65     2343.44     79.73 o 
  -1  -8   4     2467.05     2347.94    127.50 o 
   0  -8   4        5.86       25.11     12.13 o 
   1  -8   4        4.02        3.49      9.99 o 
   2  -8   4      204.85      223.92     21.67 o 
   3  -8   4      902.27      877.69     37.31 o 
   4  -8   4       41.21       78.52     16.58 o 
   5  -8   4       93.48      106.48     35.83 o 
   6  -8   4        9.60        8.56     27.40 o 
   7  -8   4      295.61      304.24     56.45 o 
   8  -8   4       59.26       41.11     34.97 o 
   9  -8   4        0.16       10.56     34.83 o 
 -11  -7   4       70.20        9.56     37.54 o 
 -10  -7   4      170.58      205.39     54.88 o 
  -9  -7   4        4.64      -20.55     21.91 o 
  -8  -7   4      292.09      329.87     51.63 o 
  -7  -7   4      606.41      601.11     40.15 o 
  -6  -7   4      524.85      428.54     32.76 o 
  -5  -7   4       94.42      157.90     21.09 o 
  -4  -7   4      838.18      979.85     37.94 o 
  -3  -7   4     3127.56     3103.31     63.01 o 
  -2  -7   4     3708.95     3502.20     58.06 o 
  -1  -7   4      137.12      169.21     38.04 o 
   0  -7   4      221.34      259.81     19.69 o 
   1  -7   4      196.29      182.04     17.69 o 
   2  -7   4     1064.72     1007.90     36.69 o 
   3  -7   4      563.46      552.90     41.32 o 
   4  -7   4     4935.52     5341.31     95.85 o 
   5  -7   4       25.98       14.20     24.55 o 
   6  -7   4     1194.03     1173.77     83.93 o 
   7  -7   4       84.19       52.88     35.61 o 
   8  -7   4       30.17       61.52     36.90 o 
   9  -7   4       14.68       -4.28     32.40 o 
 -11  -6   4      126.35      101.77     49.89 o 
 -10  -6   4        9.00       -3.71     30.26 o 
  -9  -6   4       29.46       99.98     38.25 o 
  -8  -6   4      109.37       86.19     52.53 o 
  -7  -6   4      569.82      554.85     38.04 o 
  -6  -6   4        8.17        5.92     11.23 o 
  -5  -6   4     3662.01     3577.19    104.41 o 
  -4  -6   4      786.22      713.53     36.90 o 
  -3  -6   4     8636.14     8109.68    112.21 o 
  -2  -6   4        0.79       15.06      5.96 o 
  -1  -6   4     3968.94     3579.10     47.50 o 
   0  -6   4     1084.74     1080.29     33.65 o 
   1  -6   4      519.11      542.50     24.88 o 
   2  -6   4     1169.77     1092.32     40.87 o 
   3  -6   4     3556.76     3556.39     52.06 o 
   4  -6   4       46.30       51.45     12.80 o 
   5  -6   4     3101.39     3234.69    126.03 o 
   6  -6   4      192.95      283.25     48.24 o 
   7  -6   4      680.56      778.82     72.08 o 
   8  -6   4      332.20      406.36     60.23 o 
   9  -6   4      113.80      115.11     45.75 o 
  10  -6   4        0.82      -18.48     28.05 o 
 -11  -5   4       41.30       39.47     39.61 o 
 -10  -5   4      213.84      128.25     45.39 o 
  -9  -5   4      113.72       47.17     34.61 o 
  -8  -5   4      118.81      136.32     24.41 o 
  -7  -5   4       37.23       -2.41     12.13 o 
  -6  -5   4      357.31      270.07     26.26 o 
  -5  -5   4      521.16      645.67     33.57 o 
  -4  -5   4     1861.92     1895.75     97.17 o 
  -3  -5   4       64.84      121.75     15.06 o 
  -2  -5   4      114.38      220.59     37.24 o 
  -1  -5   4     3719.73     3990.78     49.26 o 
   0  -5   4     3258.59     3224.54    116.86 o 
   1  -5   4      201.83      191.98     15.87 o 
   2  -5   4     3142.99     3139.63    131.14 o 
   3  -5   4      912.49      997.82     37.29 o 
   4  -5   4     6155.82     6234.26     86.67 o 
   5  -5   4      260.38      291.71     33.69 o 
   6  -5   4      975.84     1011.34     46.09 o 
   7  -5   4       17.41       30.47     28.55 o 
   8  -5   4        3.56       36.75     32.83 o 
   9  -5   4       19.81       50.88     35.90 o 
  10  -5   4       89.38       96.70     47.03 o 
 -11  -4   4       67.47       41.54     35.18 o 
 -10  -4   4       36.86       10.06     33.76 o 
  -9  -4   4       43.80       47.17     32.61 o 
  -8  -4   4       16.30       17.86     14.92 o 
  -7  -4   4       36.88       30.52     14.84 o 
  -6  -4   4       31.76       37.93     13.24 o 
  -5  -4   4     2303.30     2471.44     62.34 o 
  -4  -4   4     4445.59     4459.53     80.87 o 
  -3  -4   4      689.55      735.92     28.92 o 
  -2  -4   4      947.01     1085.12     22.13 o 
  -1  -4   4       13.00       25.94      5.84 o 
   0  -4   4     2503.83     2527.95     92.42 o 
   1  -4   4     4989.62     5510.54     77.87 o 
   2  -4   4       37.47       90.84     28.55 o 
   3  -4   4    20530.19    21708.45    218.70 o 
   4  -4   4     1450.16     1214.31     28.57 o 
   5  -4   4      114.78       88.78     16.15 o 
   6  -4   4      469.25      578.98     47.71 o 
   7  -4   4      390.37      409.05     34.36 o 
   8  -4   4        2.47        7.32     16.38 o 
   9  -4   4      227.92      312.73     55.81 o 
  10  -4   4       96.06       73.08     38.75 o 
 -11  -3   4       19.72       14.42     35.47 o 
 -10  -3   4      171.63      182.48     49.17 o 
  -9  -3   4       35.14       37.54     33.33 o 
  -8  -3   4      468.49      477.71     35.68 o 
  -7  -3   4       41.56       32.92     14.85 o 
  -6  -3   4      951.70      846.32     38.63 o 
  -5  -3   4       85.32       85.94     16.74 o 
  -4  -3   4     3255.40     3301.69     67.49 o 
  -3  -3   4        8.18       22.02      8.80 o 
  -2  -3   4     4841.16     5092.84     90.14 o 
  -1  -3   4     1754.94     1853.26     41.71 o 
   0  -3   4     5897.52     5459.02     73.54 o 
   1  -3   4      748.94      673.37     22.23 o 
   2  -3   4     8421.28     8316.75    272.94 o 
   3  -3   4     3275.20     3034.18     61.52 o 
   4  -3   4     4352.69     4187.08     64.57 o 
   5  -3   4     3844.93     4069.48     55.66 o 
   6  -3   4        0.75       22.61     12.48 o 
   7  -3   4      360.19      312.69     41.32 o 
   8  -3   4        0.24       -6.45     15.22 o 
   9  -3   4       51.64       40.54     45.39 o 
  10  -3   4      119.61      116.07     29.55 o 
 -11  -2   4      103.50       58.45     41.61 o 
 -10  -2   4        5.69       41.25     32.83 o 
  -9  -2   4       23.33        7.64     28.48 o 
  -8  -2   4      107.94      116.95     21.60 o 
  -7  -2   4       58.61       35.27     13.45 o 
  -6  -2   4      255.22      254.05     24.47 o 
  -5  -2   4     1611.29     1527.38     47.23 o 
  -4  -2   4     2893.93     3031.99     63.39 o 
  -3  -2   4     4954.08     5020.21     79.66 o 
  -2  -2   4      431.97      414.10     34.11 o 
  -1  -2   4     2982.01     2798.14     36.00 o 
   0  -2   4     4026.70     4144.77     67.08 o 
   1  -2   4       25.63       64.39      8.26 o 
   2  -2   4     3096.27     3175.12     48.96 o 
   3  -2   4      761.70      839.01     22.74 o 
   4  -2   4      148.35      146.03     10.69 o 
   5  -2   4      912.23      974.12     24.87 o 
   6  -2   4      592.03      711.25     36.20 o 
   7  -2   4      140.93      143.17     23.64 o 
   8  -2   4      158.51      144.49     26.28 o 
   9  -2   4        3.94        2.60     17.28 o 
  10  -2   4      330.16      412.64     56.49 o 
  11  -2   4        0.86      -19.13     28.55 o 
 -11  -1   4        7.27        7.28     34.54 o 
 -10  -1   4       97.29       98.70     40.25 o 
  -9  -1   4       36.40        5.78     25.48 o 
  -8  -1   4      170.21      231.09     26.82 o 
  -7  -1   4      446.86      415.61     30.76 o 
  -6  -1   4      357.27      445.54     29.64 o 
  -5  -1   4       45.01       39.87     11.84 o 
  -4  -1   4     4385.24     4141.34     75.88 o 
  -3  -1   4      904.92     1062.40     33.75 o 
  -2  -1   4       10.81       20.08      7.42 o 
  -1  -1   4      257.98      320.92     11.02 o 
   0  -1   4     4592.90     4433.85     57.70 o 
   1  -1   4      799.01      744.27     20.28 o 
   2  -1   4     1136.89      942.77     21.77 o 
   3  -1   4      654.22      637.56     18.66 o 
   4  -1   4     2808.71     2484.31     36.39 o 
   5  -1   4     3715.28     3792.06    113.33 o 
   6  -1   4       34.59       48.24     13.83 o 
   7  -1   4       20.10       42.46     27.90 o 
   8  -1   4        0.23      -14.35     14.35 o 
   9  -1   4        6.21        1.48     17.66 o 
  10  -1   4        5.94        7.64     18.79 o 
  11  -1   4      198.27      177.85     46.39 o 
 -11   0   4       19.18       17.77     36.90 o 
 -10   0   4       31.32       51.03     34.54 o 
  -9   0   4       28.70       39.11     29.97 o 
  -8   0   4      115.44      120.54     37.11 o 
  -7   0   4      155.93      156.97     21.89 o 
  -6   0   4      308.72      404.67     28.73 o 
  -5   0   4     2398.95     2253.80     57.89 o 
  -4   0   4     6589.36     6540.17     71.77 o 
  -3   0   4      542.89      616.66     53.13 o 
  -2   0   4      853.85      724.32     25.49 o 
  -1   0   4     1874.93     1951.26     32.65 o 
   0   0   4       51.60       56.98      6.62 o 
   1   0   4    12997.82    14703.88    141.80 o 
   2   0   4       38.91       44.04      5.60 o 
   3   0   4      695.44      818.63     15.90 o 
   4   0   4     1839.14     1988.92     69.08 o 
   5   0   4      277.89      284.11     32.26 o 
   6   0   4      589.30      540.89     44.32 o 
   7   0   4      697.30      718.86     38.73 o 
   8   0   4       22.11       10.56     14.46 o 
   9   0   4      146.02      126.37     25.84 o 
  10   0   4      102.34       83.59     25.12 o 
  11   0   4      130.85      157.43     46.03 o 
  12   0   4       56.48       68.23     41.75 o 
 -11   1   4       10.58      -14.70     34.61 o 
 -10   1   4      180.85      187.77     51.60 o 
  -9   1   4       26.09       30.47     28.05 o 
  -8   1   4      174.91      178.63     41.39 o 
  -7   1   4      137.88      174.07     27.08 o 
  -6   1   4        1.31       -4.49     10.12 o 
  -5   1   4      935.46     1068.61     28.79 o 
  -4   1   4     1511.79     1631.77     32.58 o 
  -3   1   4      580.90      573.54     25.32 o 
  -2   1   4     1043.07      988.25     33.83 o 
  -1   1   4     1521.63     1315.01     32.14 o 
   0   1   4     6175.17     6433.64    106.94 o 
   1   1   4    13431.36    13901.36    135.08 o 
   2   1   4    13011.18    12468.51    181.98 o 
   3   1   4     2906.71     2473.42     70.15 o 
   4   1   4     2966.17     3060.34     84.93 o 
   5   1   4     3832.68     4135.12    109.12 o 
   6   1   4       48.11       61.23     20.13 o 
   7   1   4      112.51      104.26     39.39 o 
   8   1   4      321.18      267.75     53.92 o 
   9   1   4       62.15       61.32     20.97 o 
  10   1   4       67.62       52.03     22.00 o 
  11   1   4      485.42      487.86     69.30 o 
  12   1   4       33.14       37.11     35.61 o 
 -10   2   4        3.86      -26.62     28.26 o 
  -9   2   4        0.27       -9.21     24.41 o 
  -8   2   4       96.11       62.02     32.11 o 
  -7   2   4       76.32       61.29     16.91 o 
  -6   2   4     1927.57     1923.77     57.79 o 
  -5   2   4      212.45      258.62     16.82 o 
  -4   2   4     1203.01     1352.20     42.85 o 
  -3   2   4     2096.28     1958.59     35.30 o 
  -2   2   4     1381.07     1282.01     35.01 o 
  -1   2   4        1.38       17.77      7.99 o 
   0   2   4    71336.81    71366.38    815.93 o 
   1   2   4      698.68      795.31     28.69 o 
   2   2   4     2413.29     2144.85     39.61 o 
   3   2   4     2008.44     1714.80     44.57 o 
   4   2   4      193.34      219.95     24.19 o 
   5   2   4       45.49       28.90     14.63 o 
   6   2   4      444.62      483.51     39.47 o 
   7   2   4       43.75       29.05     18.56 o 
   8   2   4       25.11        5.25     13.60 o 
   9   2   4       26.15        7.13     16.74 o 
  10   2   4     1131.95     1221.30     90.78 o 
  11   2   4       21.72       16.70     27.26 o 
  12   2   4      388.36      342.49     66.94 o 
 -10   3   4        0.06        6.71     29.62 o 
  -9   3   4        0.02       -9.42     26.26 o 
  -8   3   4      197.09      175.49     44.75 o 
  -7   3   4       49.43       73.24     18.35 o 
  -6   3   4       30.47       34.09     14.43 o 
  -5   3   4      689.06      721.18     26.68 o 
  -4   3   4     5963.88     5598.42     73.18 o 
  -3   3   4     4534.90     4275.68     58.24 o 
  -2   3   4       95.45       93.56     11.76 o 
  -1   3   4     3211.38     2878.57     71.65 o 
   1   3   4     1592.30     2073.13     51.60 o 
   2   3   4      834.09      970.69     35.72 o 
   3   3   4      809.29      844.84     25.69 o 
   4   3   4     2116.52     2029.64     94.13 o 
   5   3   4     3536.38     3482.16     88.00 o 
   6   3   4      521.39      588.63     41.46 o 
   7   3   4       34.58       25.12     17.20 o 
   8   3   4      180.43      160.84     26.41 o 
   9   3   4      508.87      534.35     39.25 o 
  10   3   4        3.19      -13.56     22.91 o 
  11   3   4      284.83      411.07     66.51 o 
  12   3   4        8.08       -3.35     32.47 o 
 -10   4   4        0.05       35.90     36.54 o 
  -9   4   4       14.31        0.14     26.26 o 
  -8   4   4       47.49       31.47     29.90 o 
  -7   4   4      341.48      310.61     29.84 o 
  -6   4   4     1460.84     1524.22     42.06 o 
  -5   4   4      530.66      600.86     25.27 o 
  -4   4   4     3680.83     3749.50     97.22 o 
  -3   4   4      115.64      141.36     15.87 o 
  -2   4   4     1048.30     1084.14     26.38 o 
  -1   4   4      754.65      813.58     37.54 o 
   0   4   4        1.61        2.07      5.50 o 
   1   4   4     3140.88     3324.54     71.58 o 
   2   4   4      945.85     1004.32     23.84 o 
   3   4   4       86.35       61.10      8.28 o 
   4   4   4     3566.03     3719.75    116.93 o 
   5   4   4     1892.49     2177.40     39.12 o 
   6   4   4       38.05       -3.35     12.06 o 
   7   4   4      131.03      131.96     25.62 o 
   8   4   4     1754.55     1768.05     59.33 o 
   9   4   4      398.32      396.03     36.40 o 
  10   4   4       23.64       -4.14     24.55 o 
  11   4   4      160.48      160.79     45.89 o 
  12   4   4        3.39       -5.21     32.04 o 
 -10   5   4        0.75       37.18     36.68 o 
  -9   5   4        0.53       42.68     32.19 o 
  -8   5   4      111.60      197.90     45.39 o 
  -7   5   4      162.19      189.74     28.94 o 
  -6   5   4       52.65       20.79     12.77 o 
  -5   5   4     1352.79     1444.23     45.48 o 
  -4   5   4      187.09      180.16     15.64 o 
  -3   5   4      787.19      827.48     26.03 o 
  -2   5   4       93.25       75.16     19.66 o 
  -1   5   4     8388.43     8890.64    155.65 o 
   0   5   4       15.11       24.10      6.29 o 
   1   5   4      767.91      559.48     23.84 o 
   2   5   4      412.07      428.06     24.34 o 
   3   5   4     6338.86     6637.24    112.19 o 
   4   5   4     3060.86     3331.65     54.72 o 
   5   5   4     4374.60     4489.64     65.21 o 
   6   5   4       10.76       22.73      7.17 o 
   7   5   4      405.71      334.28     35.47 o 
   8   5   4      169.79      142.09     28.40 o 
   9   5   4      198.89      161.96     25.77 o 
  10   5   4      417.18      493.86     65.16 o 
  11   5   4      227.43      230.09     54.52 o 
  12   5   4      221.12      244.86     57.81 o 
  -9   6   4       18.63       44.03     37.82 o 
  -8   6   4       77.75       82.79     36.75 o 
  -7   6   4       12.13        6.00     12.04 o 
  -6   6   4     1030.88     1079.23     73.68 o 
  -5   6   4      266.46      358.53     25.25 o 
  -4   6   4      340.23      314.27     21.61 o 
  -3   6   4      214.30      245.16     24.21 o 
  -2   6   4      567.66      686.43     23.64 o 
  -1   6   4     3512.76     3663.75     94.06 o 
   0   6   4       45.18       69.10     17.52 o 
   1   6   4     2609.84     2497.50     48.46 o 
   2   6   4     3530.01     3447.51     80.64 o 
   3   6   4     4629.04     4540.49     94.13 o 
   4   6   4      493.00      427.63     25.48 o 
   5   6   4     1704.91     1832.27     41.09 o 
   6   6   4       24.99       22.21      7.80 o 
   7   6   4      281.28      305.81     34.26 o 
   8   6   4      217.53      301.52     36.04 o 
   9   6   4      345.00      391.90     33.65 o 
  10   6   4       16.18       19.98     25.76 o 
  11   6   4      144.43      148.30     46.75 o 
  12   6   4       67.33       21.55     33.26 o 
  -7   7   4      492.01      661.57     65.30 o 
  -6   7   4      284.56      254.33     19.67 o 
  -5   7   4       94.91       88.34     12.72 o 
  -4   7   4        2.69       13.50      7.70 o 
  -3   7   4       13.42       33.00      9.27 o 
  -2   7   4      161.79      212.69     21.29 o 
  -1   7   4      218.51      238.84     19.40 o 
   0   7   4     2511.21     2356.63     51.75 o 
   1   7   4     1222.79     1144.01     47.96 o 
   2   7   4     3135.71     3001.04     78.93 o 
   3   7   4      207.16      194.55     21.20 o 
   4   7   4     3862.34     3919.17     90.28 o 
   5   7   4      847.15      730.79     34.86 o 
   6   7   4      668.02      707.72     27.46 o 
   7   7   4        0.90        6.07     13.99 o 
   8   7   4      417.40      483.51     43.82 o 
   9   7   4        2.97        6.35     21.41 o 
  10   7   4      859.67      943.47     84.36 o 
  11   7   4      101.05      125.03     44.60 o 
  12   7   4      152.06       98.13     46.32 o 
  -6   8   4      519.85      527.85     37.04 o 
  -5   8   4      249.41      304.70     19.98 o 
  -4   8   4       93.37       73.25     17.37 o 
  -3   8   4       16.42       19.82      8.42 o 
  -2   8   4       92.89       55.87     10.60 o 
  -1   8   4      248.02      236.25     25.12 o 
   0   8   4      115.30       89.07     18.98 o 
   1   8   4     4921.54     4729.61    111.69 o 
   2   8   4      278.49      193.19     23.41 o 
   3   8   4       57.75       59.81     14.77 o 
   4   8   4      616.50      515.41     33.11 o 
   5   8   4      584.10      600.98     35.33 o 
   6   8   4       68.01       57.40     32.08 o 
   7   8   4      228.60      239.01     31.90 o 
   8   8   4      733.60      777.75     53.03 o 
   9   8   4     1204.74     1367.88     89.71 o 
  10   8   4       33.47       48.03     30.83 o 
  11   8   4      246.61      241.43     59.02 o 
  12   8   4       20.86       11.92     36.40 o 
  -7   9   4       26.92       31.54     29.05 o 
  -6   9   4       75.33       56.50     14.61 o 
  -5   9   4        0.65        4.80     10.51 o 
  -4   9   4        2.36        9.98      9.89 o 
  -3   9   4        3.97        9.68      8.77 o 
  -2   9   4      944.18     1014.09     41.08 o 
  -1   9   4      316.69      273.62     32.26 o 
   0   9   4     3758.29     3697.43    104.69 o 
   1   9   4      963.25      888.44     47.82 o 
   2   9   4      268.94      304.09     30.33 o 
   3   9   4      154.40      188.34     24.98 o 
   4   9   4     1322.38     1388.22     58.59 o 
   5   9   4       78.20       69.87     17.56 o 
   6   9   4      328.13      310.27     22.87 o 
   7   9   4        0.34       22.12     16.91 o 
   8   9   4      723.14      821.72     56.67 o 
   9   9   4       50.06       28.26     24.69 o 
  10   9   4      525.17      503.71     66.59 o 
  11   9   4       21.97        5.57     30.76 o 
  12   9   4       12.85        6.99     34.83 o 
  -7  10   4       33.78       49.10     30.40 o 
  -6  10   4        2.92        2.66     22.80 o 
  -5  10   4       15.23       -1.38     13.08 o 
  -4  10   4      839.84      848.07     43.31 o 
  -3  10   4      249.15      182.55     23.55 o 
  -2  10   4       68.72       66.70     27.01 o 
  -1  10   4     1076.18     1158.35     61.38 o 
   0  10   4      154.30      140.66     26.05 o 
   1  10   4     2123.36     2121.87     79.07 o 
   2  10   4      832.88      958.52     51.88 o 
   3  10   4      778.81      763.34     46.10 o 
   4  10   4        2.58       -0.29     10.63 o 
   5  10   4       53.49       53.67     17.27 o 
   6  10   4       34.44       33.61     16.27 o 
   7  10   4       79.94       90.49     25.69 o 
   8  10   4      405.15      399.22     42.03 o 
   9  10   4      378.74      288.54     50.60 o 
  10  10   4       64.79      111.12     38.61 o 
  11  10   4        0.13       -5.57     30.90 o 
  12  10   4       28.35       15.99     37.18 o 
  -7  11   4        2.09        7.92     30.40 o 
  -6  11   4       32.83       25.20     33.93 o 
  -5  11   4       13.80       36.07     17.33 o 
  -4  11   4      452.75      545.06     39.17 o 
  -3  11   4      142.06      161.58     24.55 o 
  -2  11   4      539.88      724.02    121.00 o 
  -1  11   4      511.25      492.36     45.67 o 
   0  11   4      941.11      900.36     55.24 o 
   1  11   4     1138.09     1150.79     61.66 o 
   2  11   4      870.02      894.58     53.60 o 
   3  11   4       15.26       19.41     14.70 o 
   4  11   4      183.79      198.61     30.40 o 
   5  11   4       33.28       31.62     16.20 o 
   6  11   4      965.57     1069.14     57.52 o 
   7  11   4       20.42       48.78     17.31 o 
   8  11   4        4.28       -4.28     18.34 o 
   9  11   4       15.88       27.40     27.90 o 
  10  11   4      147.92      130.60     42.11 o 
  11  11   4       26.50      -18.13     29.19 o 
  -7  12   4        1.35       -6.92     30.62 o 
  -6  12   4        3.58       -1.07     18.50 o 
  -5  12   4       15.79       22.48     21.41 o 
  -4  12   4        6.77       12.53     21.02 o 
  -3  12   4      249.52      251.41     29.82 o 
  -2  12   4      520.04      634.02     55.74 o 
  -1  12   4      403.58      345.91     41.82 o 
   0  12   4       55.92       22.12     16.77 o 
   1  12   4      583.48      621.17     50.31 o 
   2  12   4      865.97      952.46     58.52 o 
   3  12   4        9.98       27.12     16.91 o 
   4  12   4       47.57       59.38     22.48 o 
   5  12   4      212.19      296.60     39.61 o 
   6  12   4      484.53      640.37     50.88 o 
   7  12   4      346.89      385.12     31.95 o 
   9  12   4      188.11      126.39     38.54 o 
  10  12   4        4.49        0.43     25.91 o 
  11  12   4       18.21        4.28     33.04 o 
  -6  13   4        0.90        3.28     32.76 o 
  -5  13   4        0.89        6.41     17.55 o 
  -4  13   4        2.80        7.95     16.52 o 
  -3  13   4       56.48       72.57     20.61 o 
  -2  13   4      106.63       81.43     27.76 o 
  -1  13   4      378.26      292.32     41.54 o 
   0  13   4     1327.55     1273.11     72.51 o 
   1  13   4       74.02       92.35     27.26 o 
   2  13   4        0.39       -0.21     13.99 o 
   3  13   4       13.07        9.85     16.20 o 
   4  13   4        7.90       16.84     18.27 o 
   5  13   4      564.14      716.66     60.09 o 
   6  13   4       21.57       17.41     18.91 o 
   7  13   4      271.89      426.34     46.75 o 
   9  13   4       19.85       17.13     27.90 o 
  10  13   4       75.86       69.37     36.90 o 
  11  13   4       43.57       90.78     45.96 o 
  -5  14   4        2.20       -4.90     19.04 o 
  -4  14   4        0.01        9.77     17.06 o 
  -3  14   4       54.86       84.07     31.26 o 
  -2  14   4      143.00      179.49     38.47 o 
  -1  14   4       12.99        4.42     17.77 o 
   0  14   4        0.96       11.49     16.70 o 
   1  14   4      156.46      113.83     30.05 o 
   2  14   4      144.01      112.55     30.12 o 
   3  14   4        3.89        5.57     18.13 o 
   4  14   4      100.53      170.07     36.04 o 
   5  14   4     1111.01     1414.70     84.28 o 
   6  14   4      746.52      942.11     78.65 o 
   7  14   4       12.21        3.50     18.13 o 
   8  14   4      373.54      442.90     54.38 o 
   9  14   4        7.92       -7.07     25.83 o 
  10  14   4       20.30       23.62     33.33 o 
  -4  15   4       10.31      -14.99     23.19 o 
  -3  15   4        0.20       -9.21     21.62 o 
  -2  15   4      143.90      193.76     40.39 o 
  -1  15   4      162.62      123.32     34.40 o 
   0  15   4      125.39      166.28     37.82 o 
   1  15   4       69.29       54.17     26.26 o 
   2  15   4       99.99       71.37     27.48 o 
   3  15   4       50.86       50.60     26.62 o 
   4  15   4      198.43      234.58     43.39 o 
   5  15   4       69.22      103.20     35.18 o 
   6  15   4      130.19      156.08     46.75 o 
   7  15   4      266.46      420.92     72.51 o 
  -3  16   4       10.55       33.83     29.69 o 
  -2  16   4       68.48       82.93     33.47 o 
  -1  16   4       51.64      106.62     35.97 o 
   0  16   4       61.95       92.56     33.47 o 
   1  16   4      327.57      350.91     50.24 o 
   2  16   4      135.38      134.24     36.18 o 
   3  16   4      162.20       70.58     30.97 o 
   4  16   4        3.70        7.85     24.26 o 
   5  16   4       20.80       19.48     28.55 o 
   6  16   4        8.86       -3.64     30.97 o 
   7  16   4        4.02        7.71     42.53 o 
  -2  17   4        5.55       -2.78     25.62 o 
  -1  17   4      102.74       94.06     34.33 o 
   0  17   4       12.79        0.50     22.27 o 
   1  17   4       50.75      137.59     37.47 o 
   2  17   4       19.08       21.20     24.98 o 
   3  17   4        1.34       11.28     25.05 o 
   4  17   4        0.05        8.85     28.33 o 
   5  17   4      121.92      191.69     51.46 o 
   6  17   4        9.22        0.29     36.33 o 
   7  17   4       67.92      125.18     63.30 o 
  -1  18   4        3.01      -18.34     25.91 o 
   0  18   4       35.21       -2.50     25.12 o 
   1  18   4        0.73       -6.92     19.84 o 
   2  18   4        5.27        5.64     27.83 o 
   3  18   4       60.93       92.42     39.39 o 
   4  18   4       58.62       91.35     38.82 o 
   5  18   4       27.86       27.76     36.83 o 
   6  18   4       87.68      134.45     59.02 o 
   7  18   4        2.51       41.75     63.59 o 
   1  19   4       22.81      -13.92     27.62 o 
   2  19   4        0.22        4.78     26.33 o 
   3  19   4        8.75       11.63     29.33 o 
   4  19   4       27.57        8.28     34.61 o 
   5  19   4       27.81       44.68     46.10 o 
  -5 -17   5       67.39      121.89     41.04 o 
  -4 -17   5       34.35       15.70     28.19 o 
  -3 -17   5       64.33       35.97     31.40 o 
  -2 -17   5       72.56       56.67     34.61 o 
  -1 -17   5       11.06        1.50     25.62 o 
   0 -17   5       27.54       32.31     22.23 o 
  -6 -16   5        6.48      -21.48     21.48 o 
  -5 -16   5      107.03      102.77     35.97 o 
  -4 -16   5       30.02       47.39     29.40 o 
  -3 -16   5       70.43       80.79     32.76 o 
  -2 -16   5       51.28        7.64     25.69 o 
  -1 -16   5       41.40        2.74     16.98 o 
   0 -16   5       16.89        5.12     17.54 o 
   1 -16   5        9.93       33.02     21.24 o 
   2 -16   5        4.03        4.80     21.30 o 
  -7 -15   5        6.85      -17.98     23.62 o 
  -6 -15   5      130.71      115.47     39.82 o 
  -5 -15   5        1.31      -15.56     21.91 o 
  -4 -15   5      284.62      357.12     54.17 o 
  -3 -15   5       14.02       27.05     25.48 o 
  -2 -15   5        0.61       -1.28     19.34 o 
  -1 -15   5       60.27       37.49     19.06 o 
   0 -15   5       19.54       21.33     16.74 o 
   1 -15   5       39.94       52.00     41.46 o 
   2 -15   5       16.99       17.30     19.40 o 
   3 -15   5        5.71       13.65     19.91 o 
   4 -15   5       84.00      176.35     49.89 o 
  -8 -14   5        1.31       66.09     35.47 o 
  -7 -14   5       58.79       58.24     32.97 o 
  -6 -14   5        6.40       33.11     27.90 o 
  -5 -14   5      129.52      123.96     34.68 o 
  -4 -14   5       11.55      -16.13     16.13 o 
  -3 -14   5       32.37       18.27     24.98 o 
  -2 -14   5        0.61        4.57     20.13 o 
  -1 -14   5        4.66       -3.78     14.23 o 
   0 -14   5        9.54       20.29     16.43 o 
   1 -14   5      469.78      505.06     74.58 o 
   2 -14   5       10.55        6.43     26.05 o 
   3 -14   5       94.66      111.24     27.36 o 
   4 -14   5       61.43       68.58     38.61 o 
   5 -14   5       62.85       90.78     44.89 o 
  -9 -13   5        0.02       -7.14     30.05 o 
  -8 -13   5       57.27       74.29     36.25 o 
  -7 -13   5        2.44        9.42     23.84 o 
  -6 -13   5        0.89       -4.50     23.48 o 
  -5 -13   5      113.75      202.25     42.03 o 
  -4 -13   5        8.66        8.85     20.55 o 
  -3 -13   5        9.86        6.42     18.06 o 
  -2 -13   5       50.27       77.76     19.54 o 
  -1 -13   5       12.85       13.18     14.60 o 
   0 -13   5      168.39      207.05     27.17 o 
   1 -13   5        1.97       -1.48     12.85 o 
   2 -13   5      331.05      346.96     33.65 o 
   3 -13   5      166.40      232.54     30.69 o 
   4 -13   5      126.36      176.85     49.67 o 
   5 -13   5       35.64       69.30     40.61 o 
   6 -13   5        0.28       15.91     33.97 o 
  -9 -12   5        9.37       38.18     31.62 o 
  -8 -12   5        3.90        9.92     25.26 o 
  -7 -12   5       16.84       34.54     25.69 o 
  -6 -12   5        1.94        8.42     19.27 o 
  -5 -12   5      266.93      255.06     43.32 o 
  -4 -12   5       27.36       35.11     23.12 o 
  -3 -12   5      119.91      159.58     33.97 o 
  -2 -12   5       45.25       10.83     13.63 o 
  -1 -12   5       19.43       12.52     18.52 o 
   0 -12   5        5.19       -6.16     11.73 o 
   1 -12   5       86.12       79.12     19.03 o 
   2 -12   5     1060.72      992.54     47.50 o 
   3 -12   5      167.75      185.55     37.86 o 
   4 -12   5       32.47       63.59     34.33 o 
   5 -12   5      122.99       92.78     42.39 o 
   6 -12   5      139.86      182.98     54.02 o 
  -9 -11   5        7.90       -2.98     20.74 o 
  -8 -11   5        1.83       31.62     26.69 o 
  -7 -11   5       35.02       16.63     23.69 o 
  -6 -11   5      295.50      335.99     48.10 o 
  -5 -11   5      102.46       96.84     28.69 o 
  -4 -11   5     1051.75     1071.57     67.58 o 
  -3 -11   5      495.80      527.90     50.81 o 
  -2 -11   5        8.30       14.35     11.50 o 
  -1 -11   5       41.99       52.90     15.14 o 
   0 -11   5      196.91      247.33     25.73 o 
   1 -11   5      338.83      288.94     45.10 o 
   2 -11   5       99.63       81.01     19.35 o 
   3 -11   5      887.64      943.05    107.51 o 
   4 -11   5      112.84       59.66     31.76 o 
   5 -11   5      186.52       97.13     39.04 o 
   6 -11   5        7.76      -16.91     30.12 o 
   7 -11   5        4.15       10.99     35.90 o 
 -10 -10   5       44.06        5.35     34.97 o 
  -9 -10   5       32.08       61.48     24.47 o 
  -8 -10   5      119.72      148.06     29.14 o 
  -7 -10   5      279.64      274.94     32.78 o 
  -6 -10   5      735.68      778.61     52.92 o 
  -5 -10   5      190.79      247.57     39.39 o 
  -4 -10   5     2604.25     2810.70    105.19 o 
  -3 -10   5        4.13       -7.07     16.27 o 
  -2 -10   5      540.54      602.27     32.02 o 
  -1 -10   5      555.01      529.16     52.45 o 
   0 -10   5      105.73      104.97     17.61 o 
   1 -10   5      456.26      458.87     31.70 o 
   2 -10   5     2738.04     2726.72     84.68 o 
   3 -10   5      169.65      174.07     33.65 o 
   4 -10   5      674.75      741.97     41.98 o 
   5 -10   5        0.88        5.99     26.33 o 
   6 -10   5       35.10      142.16     45.25 o 
   7 -10   5      161.37      136.88     46.53 o 
   8 -10   5       79.96       16.99     41.82 o 
 -10  -9   5        6.12      -10.35     35.47 o 
  -9  -9   5        2.47       31.25     26.08 o 
  -8  -9   5      330.19      273.61     43.03 o 
  -7  -9   5      929.19      899.25    117.29 o 
  -6  -9   5      270.83      360.32     32.71 o 
  -5  -9   5      750.47      650.49     37.65 o 
  -4  -9   5      104.98      111.11     18.96 o 
  -3  -9   5      536.23      607.47     48.53 o 
  -2  -9   5      150.25      155.15     53.77 o 
  -1  -9   5       88.37      117.11     17.02 o 
   0  -9   5     1102.98     1118.70     41.45 o 
   1  -9   5       56.41       66.42     14.45 o 
   2  -9   5      667.37      683.04     35.32 o 
   3  -9   5     4383.75     4456.10     91.62 o 
   4  -9   5        2.43       -5.44     19.77 o 
   5  -9   5      415.63      476.02     61.23 o 
   6  -9   5        1.50      -16.70     26.48 o 
   7  -9   5      185.18      154.01     47.53 o 
   8  -9   5       39.20       68.65     39.47 o 
 -10  -8   5        0.38        8.56     32.83 o 
  -9  -8   5        0.30        7.92     29.12 o 
  -8  -8   5      157.16      251.58     37.75 o 
  -7  -8   5       82.70       89.63     22.18 o 
  -6  -8   5       13.59       28.19     15.58 o 
  -5  -8   5     1052.63     1108.70     79.97 o 
  -4  -8   5      102.43       90.81     17.10 o 
  -3  -8   5       18.68       17.83     12.03 o 
  -2  -8   5        0.01       26.03      9.92 o 
  -1  -8   5      124.10      111.42     32.19 o 
   0  -8   5     1814.11     1797.11     49.79 o 
   1  -8   5      129.73      148.18     41.14 o 
   2  -8   5     4834.96     4815.64     94.35 o 
   3  -8   5        2.54       16.64     11.13 o 
   4  -8   5      274.75      297.65     46.39 o 
   5  -8   5        6.40       15.56     26.19 o 
   6  -8   5       59.08       75.15     37.54 o 
   7  -8   5        0.00       24.19     31.76 o 
   8  -8   5      131.03       72.15     41.75 o 
   9  -8   5       47.33       62.66     41.04 o 
 -10  -7   5       74.40      106.84     44.53 o 
  -9  -7   5      123.26      137.81     43.75 o 
  -8  -7   5       18.56       39.94     18.38 o 
  -7  -7   5       74.02       56.12     18.47 o 
  -6  -7   5      280.10      304.45     29.47 o 
  -5  -7   5      205.43      199.51     23.84 o 
  -4  -7   5        6.59        5.50     11.78 o 
  -3  -7   5      393.42      452.47     29.67 o 
  -2  -7   5     1391.38     1479.48     31.82 o 
  -1  -7   5     3107.62     3414.11     66.38 o 
   0  -7   5      418.51      459.08     25.15 o 
   1  -7   5     3991.97     3951.21     76.26 o 
   2  -7   5      466.28      441.03     25.70 o 
   3  -7   5      398.71      392.19     26.08 o 
   4  -7   5       51.16       58.92     21.27 o 
   5  -7   5       98.50       99.70     34.40 o 
   6  -7   5       26.61       44.82     32.11 o 
   7  -7   5      130.10      148.16     45.96 o 
   8  -7   5       25.51       30.97     33.54 o 
   9  -7   5      207.30      294.53     61.30 o 
 -11  -6   5       70.17       40.82     38.97 o 
 -10  -6   5      161.45      222.88     58.38 o 
  -9  -6   5       32.89       71.44     35.90 o 
  -8  -6   5      478.63      480.13     57.66 o 
  -7  -6   5      283.09      341.22     32.80 o 
  -6  -6   5     1077.80     1159.94     48.22 o 
  -5  -6   5      193.77      241.32     24.72 o 
  -4  -6   5     1845.81     2041.05    106.84 o 
  -3  -6   5        8.48       14.35      6.03 o 
  -2  -6   5       91.45      129.33     10.98 o 
  -1  -6   5      320.17      291.58     19.19 o 
   0  -6   5      768.89      742.67     29.00 o 
   1  -6   5      251.08      253.89     19.58 o 
   2  -6   5     1549.22     1571.47     81.04 o 
   3  -6   5      532.94      566.86     27.82 o 
   4  -6   5      456.12      527.38     28.68 o 
   5  -6   5      176.51      237.22     44.10 o 
   6  -6   5       94.44       55.10     34.61 o 
   7  -6   5       58.91       41.25     35.83 o 
   8  -6   5      347.87      433.62     64.16 o 
   9  -6   5      390.32      422.63     68.23 o 
  10  -6   5        2.71       13.85     39.32 o 
 -11  -5   5        1.11        3.35     32.97 o 
 -10  -5   5        1.33       24.84     33.54 o 
  -9  -5   5      238.83      227.59     56.31 o 
  -8  -5   5        0.81        5.61     14.48 o 
  -7  -5   5      667.59      672.43     80.72 o 
  -6  -5   5      191.47      206.40     25.35 o 
  -5  -5   5     1755.71     1889.95    115.36 o 
  -4  -5   5      219.22      204.71     21.01 o 
  -3  -5   5      213.92      235.95     29.47 o 
  -2  -5   5      609.43      736.65     20.80 o 
  -1  -5   5     1495.99     1521.32     38.31 o 
   0  -5   5      384.08      467.49     22.39 o 
   1  -5   5      317.87      288.08     19.21 o 
   2  -5   5      674.60      615.50     26.42 o 
   3  -5   5     1293.66     1405.83     39.91 o 
   4  -5   5       11.27       12.82      9.08 o 
   5  -5   5       89.99      111.93     19.33 o 
   6  -5   5      775.48      765.41     67.94 o 
   7  -5   5      108.36       73.36     37.47 o 
   8  -5   5      390.53      341.56     55.52 o 
   9  -5   5       65.28       52.17     41.25 o 
  10  -5   5      156.40      186.20     53.81 o 
 -11  -4   5        7.62       26.48     37.11 o 
 -10  -4   5       82.68       20.62     38.89 o 
  -9  -4   5      164.11      137.88     44.25 o 
  -8  -4   5      688.66      687.68     43.19 o 
  -7  -4   5       44.54       71.00     30.33 o 
  -6  -4   5     1128.13     1207.07     68.33 o 
  -5  -4   5     2000.69     1877.99     55.66 o 
  -4  -4   5       59.24       32.07     10.31 o 
  -3  -4   5      157.52      127.86     16.81 o 
  -2  -4   5     1022.42     1150.06     28.01 o 
  -1  -4   5     2883.18     2803.55     95.70 o 
   0  -4   5        4.59        4.82      7.35 o 
   1  -4   5     1576.64     1516.59     38.09 o 
   2  -4   5      130.35      109.56     12.62 o 
   3  -4   5      117.98      103.31     17.73 o 
   4  -4   5      206.01      205.55     26.94 o 
   5  -4   5        7.07        7.59     17.27 o 
   6  -4   5        6.43       -5.84     12.03 o 
   7  -4   5       89.47       80.33     20.54 o 
   8  -4   5       32.64       20.55     27.83 o 
   9  -4   5      205.66      170.21     47.10 o 
  10  -4   5       37.41       38.61     40.82 o 
  11  -4   5       19.20       97.77     43.96 o 
 -11  -3   5        5.35       -9.78     30.54 o 
 -10  -3   5        9.92      -11.28     30.97 o 
  -9  -3   5      385.10      470.59     67.37 o 
  -8  -3   5       90.55      101.06     22.76 o 
  -7  -3   5        6.26       10.17     12.70 o 
  -6  -3   5      415.20      501.75     33.11 o 
  -5  -3   5        4.26       15.90     14.52 o 
  -4  -3   5      483.63      445.55     26.98 o 
  -3  -3   5      850.05      674.49     28.90 o 
  -2  -3   5      251.55      310.90     12.56 o 
  -1  -3   5       44.40       24.13      8.78 o 
   0  -3   5      556.47      643.75     23.03 o 
   1  -3   5      689.41      600.90     22.43 o 
   2  -3   5     5020.06     5455.05     76.93 o 
   3  -3   5     2264.02     2300.13     45.04 o 
   4  -3   5     1075.95     1353.01     34.54 o 
   5  -3   5      168.14      155.79     31.47 o 
   6  -3   5      931.76     1002.55     75.04 o 
   7  -3   5     1219.70     1091.09     50.25 o 
   8  -3   5       36.60       43.06     20.01 o 
   9  -3   5       14.71        8.66     20.09 o 
  10  -3   5      114.89       93.42     42.32 o 
  11  -3   5       18.24       11.42     39.11 o 
 -11  -2   5        3.26      -28.97     28.97 o 
 -10  -2   5       58.27       38.18     33.54 o 
  -9  -2   5      242.16      317.15     60.16 o 
  -8  -2   5       36.88       39.10     15.93 o 
  -7  -2   5      107.13      135.77     22.13 o 
  -6  -2   5      394.24      343.36     28.34 o 
  -5  -2   5        8.30       19.78     10.53 o 
  -4  -2   5      893.30      838.40     34.31 o 
  -3  -2   5     2730.10     2785.54     58.80 o 
  -2  -2   5     1473.99     1629.16     25.99 o 
  -1  -2   5      556.42      421.96     22.12 o 
   0  -2   5     1076.58     1141.70     29.11 o 
   1  -2   5     5077.79     4478.14     64.46 o 
   2  -2   5     4033.19     4010.79     88.46 o 
   3  -2   5     2436.57     2875.68     47.82 o 
   4  -2   5     1514.01     1601.17     39.18 o 
   5  -2   5       33.01       68.01     23.55 o 
   6  -2   5      819.28      755.56     57.16 o 
   7  -2   5     1353.70     1334.25     69.15 o 
   8  -2   5       88.02       62.16     21.47 o 
   9  -2   5      364.30      302.73     35.88 o 
  10  -2   5       96.92       77.45     27.65 o 
  11  -2   5        8.14       11.09     22.54 o 
 -11  -1   5       15.56       -9.21     33.11 o 
 -10  -1   5        0.46       -7.92     28.26 o 
  -9  -1   5       91.70       28.12     31.54 o 
  -8  -1   5      387.89      343.12     32.72 o 
  -7  -1   5        4.07       11.87     11.56 o 
  -6  -1   5        3.50       20.83     12.87 o 
  -5  -1   5      863.41      787.93     42.14 o 
  -4  -1   5     1399.63     1461.12     45.04 o 
  -3  -1   5      555.06      677.25     35.26 o 
  -2  -1   5      123.08      114.85      7.41 o 
  -1  -1   5       93.20       87.31     10.06 o 
   0  -1   5       60.76       49.57      7.70 o 
   1  -1   5     3585.68     3912.85     57.16 o 
   2  -1   5     3248.59     3052.14     47.70 o 
   3  -1   5     2665.70     2551.82     79.79 o 
   4  -1   5       10.59        7.54      4.70 o 
   5  -1   5      215.16      249.35     33.69 o 
   6  -1   5     1658.61     1656.20     79.65 o 
   7  -1   5        8.43        0.62     12.36 o 
   8  -1   5     1807.66     2018.98     78.57 o 
   9  -1   5       79.56       70.13     23.62 o 
  10  -1   5      333.10      315.04     39.32 o 
  11  -1   5       22.78       -2.85     27.40 o 
 -10   0   5        0.14      -27.05     28.76 o 
  -9   0   5       62.50        9.42     29.19 o 
  -8   0   5      119.16       84.71     34.58 o 
  -7   0   5      200.17      224.00     26.31 o 
  -6   0   5      766.49      849.73     39.55 o 
  -5   0   5     1170.73     1224.49     54.95 o 
  -4   0   5       80.03       83.06     21.27 o 
  -3   0   5     1129.96     1261.11     39.22 o 
  -2   0   5     4441.19     3983.69     68.50 o 
  -1   0   5       11.63        1.97      3.66 o 
   0   0   5     2038.35     1964.91     36.95 o 
   1   0   5     3896.80     3539.11    135.06 o 
   2   0   5      178.06      222.65     33.26 o 
   3   0   5        4.07       19.84      9.13 o 
   4   0   5     3050.78     3137.49     93.56 o 
   5   0   5      114.40      141.02     26.62 o 
   6   0   5     1181.97     1293.66     67.44 o 
   7   0   5     2142.85     2149.63     92.49 o 
   8   0   5      741.19      761.41     44.50 o 
   9   0   5      430.21      377.12     52.99 o 
  10   0   5        3.33       10.07     18.96 o 
  11   0   5        0.10       12.06     29.40 o 
  12   0   5        6.70       35.40     35.47 o 
 -10   1   5       12.86      -12.92     27.83 o 
  -9   1   5       63.73      164.64     48.03 o 
  -8   1   5      454.73      531.32     64.44 o 
  -7   1   5       20.79       13.12     13.48 o 
  -6   1   5       23.04       -4.57     10.92 o 
  -5   1   5       45.54       77.35     15.52 o 
  -4   1   5       57.69       55.96     42.93 o 
  -3   1   5        4.17       14.03      8.57 o 
  -2   1   5      409.08      338.37     48.21 o 
  -1   1   5      686.24      759.84     36.54 o 
   0   1   5      486.60      469.32     17.33 o 
   1   1   5     4623.93     4624.11     62.88 o 
   2   1   5      510.61      455.57     16.50 o 
   3   1   5     2483.29     2483.99     37.70 o 
   4   1   5     1468.54     1729.14     64.94 o 
   5   1   5        2.16        3.14     12.06 o 
   6   1   5     1760.04     1861.31     77.15 o 
   7   1   5     1261.70     1173.91     68.01 o 
   8   1   5      338.13      350.88     31.81 o 
   9   1   5       27.86        4.62     18.59 o 
  10   1   5      202.35      284.00     36.43 o 
  11   1   5       30.32        8.85     25.76 o 
  12   1   5        0.54       20.34     34.04 o 
 -10   2   5        2.90        2.71     29.76 o 
  -9   2   5       55.47       85.21     36.25 o 
  -8   2   5       11.28       24.05     29.40 o 
  -7   2   5      195.45      186.61     25.01 o 
  -6   2   5      138.45      112.02     19.80 o 
  -5   2   5       25.47        3.07      9.75 o 
  -4   2   5      912.23      864.86     35.62 o 
  -3   2   5     2615.92     2581.73     70.69 o 
  -2   2   5     2337.71     2277.15     51.04 o 
  -1   2   5      548.07      400.37     27.26 o 
   0   2   5     3616.36     3511.81     79.36 o 
   1   2   5    52187.18    50286.98    432.08 o 
   2   2   5      174.78      309.87     22.48 o 
   3   2   5       34.85       22.38      6.96 o 
   4   2   5     1009.62     1183.47     53.03 o 
   5   2   5       37.71       35.83     14.42 o 
   6   2   5      110.70      170.64     28.19 o 
   7   2   5      696.33      718.95     50.24 o 
   8   2   5      188.66      207.82     37.32 o 
   9   2   5      122.58      135.40     25.48 o 
  10   2   5      134.55       99.69     42.75 o 
  11   2   5       12.92       -6.14     27.19 o 
  12   2   5       26.47       78.15     43.18 o 
 -10   3   5       49.61       39.61     36.61 o 
  -9   3   5        1.49        7.35     27.12 o 
  -8   3   5      475.08      481.30     63.16 o 
  -7   3   5      275.71      261.24     52.56 o 
  -6   3   5       95.30       92.42     19.57 o 
  -5   3   5      262.53      235.70     40.26 o 
  -4   3   5       66.16       72.50     10.99 o 
  -3   3   5       59.01       39.02     14.13 o 
  -2   3   5     2910.41     3025.59     60.49 o 
  -1   3   5    12414.35    13259.99    206.39 o 
   0   3   5    10302.50    10334.60    165.86 o 
   1   3   5     9091.94     9594.03    150.16 o 
   2   3   5        0.21       61.83     34.86 o 
   3   3   5      119.48      134.60     10.80 o 
   4   3   5      653.00      588.81     35.26 o 
   5   3   5     2159.72     2335.97     79.79 o 
   6   3   5      254.30      206.68     29.26 o 
   7   3   5       94.70      140.95     27.69 o 
   8   3   5      356.68      322.86     40.46 o 
   9   3   5       86.30      123.44     24.29 o 
  10   3   5      292.03      304.72     58.66 o 
  11   3   5       56.46       74.86     36.54 o 
  12   3   5       17.13       52.60     38.18 o 
 -10   4   5       41.40       22.98     36.97 o 
  -9   4   5      111.37      120.75     43.11 o 
  -8   4   5       15.21        2.50     24.05 o 
  -7   4   5       26.54       61.55     19.29 o 
  -6   4   5      221.65      163.26     25.98 o 
  -5   4   5       17.29       43.21     11.13 o 
  -4   4   5      440.63      468.19     27.50 o 
  -3   4   5     2705.67     2587.45     59.52 o 
  -2   4   5     6933.12     6969.81    140.45 o 
  -1   4   5     3871.74     3281.44     84.71 o 
   0   4   5     8418.74     7941.03    140.59 o 
   1   4   5      245.27      286.11     22.20 o 
   2   4   5     1541.50     1536.74     45.89 o 
   3   4   5      117.44      111.41      7.88 o 
   4   4   5      901.55      942.10     41.86 o 
   5   4   5     1994.99     2047.79     66.16 o 
   6   4   5     1046.31      937.54     53.31 o 
   7   4   5      582.38      540.25     44.96 o 
   8   4   5     1296.26     1252.41     69.01 o 
   9   4   5        4.17        2.98     14.10 o 
  10   4   5       26.32       31.04     19.48 o 
  11   4   5        0.02      -18.98     25.69 o 
  12   4   5        0.35        1.14     30.90 o 
  -9   5   5       22.74       30.54     34.33 o 
  -8   5   5       81.98      135.38     42.18 o 
  -7   5   5      108.69      118.27     41.04 o 
  -6   5   5        5.20        5.36     13.71 o 
  -5   5   5      263.89      312.01     21.32 o 
  -4   5   5      158.16      133.72     17.43 o 
  -3   5   5      325.69      259.47     23.27 o 
  -2   5   5      200.95      159.86     23.19 o 
  -1   5   5    16862.96    16845.66    254.92 o 
   0   5   5        5.44       66.94     14.84 o 
   1   5   5     1396.46     1215.23     45.39 o 
   2   5   5        5.13       22.34      6.14 o 
   3   5   5      141.15      181.70     17.41 o 
   4   5   5     1967.34     1806.22     39.23 o 
   5   5   5     1296.32     1143.38     30.30 o 
   6   5   5     1210.36     1322.14     62.66 o 
   7   5   5     2247.07     2284.09     87.92 o 
   8   5   5      103.08      121.89     29.19 o 
   9   5   5      100.19       82.19     19.77 o 
  10   5   5        2.80       11.99     26.26 o 
  11   5   5        7.14        4.71     26.83 o 
  12   5   5       41.85       47.74     36.75 o 
  -9   6   5        5.10       -2.50     27.83 o 
  -8   6   5       25.37        5.42     26.33 o 
  -7   6   5       14.04       10.25     15.50 o 
  -6   6   5      302.34      276.88     29.11 o 
  -5   6   5      781.50      698.85     30.52 o 
  -4   6   5     1589.62     1544.30     40.42 o 
  -3   6   5      829.59      842.48     34.05 o 
  -2   6   5     3699.77     3966.27    105.19 o 
  -1   6   5       69.42       99.27     19.63 o 
   0   6   5     6235.99     6190.88     90.24 o 
   1   6   5       10.67       17.26     11.45 o 
   2   6   5     3264.69     3536.28     58.75 o 
   3   6   5      485.10      567.65     30.19 o 
   4   6   5     1674.63     1638.37     39.83 o 
   5   6   5      577.09      578.62     23.62 o 
   6   6   5      619.88      717.59     47.46 o 
   7   6   5      454.26      411.57     39.82 o 
   8   6   5      384.78      294.60     37.90 o 
   9   6   5       71.70       65.16     25.98 o 
  10   6   5        6.47        2.14     19.63 o 
  11   6   5      118.70       92.21     39.75 o 
  12   6   5       37.15       23.41     33.33 o 
  -8   7   5        0.41        0.14     31.26 o 
  -7   7   5      195.26      215.37     23.08 o 
  -6   7   5      442.81      585.81     31.45 o 
  -5   7   5      288.13      324.38     30.28 o 
  -4   7   5      401.11      432.85     24.36 o 
  -3   7   5     1068.93     1104.45     33.84 o 
  -2   7   5      103.42      135.64     17.62 o 
  -1   7   5    10385.23     9729.24    129.39 o 
   0   7   5       71.22       81.46     25.62 o 
   1   7   5      114.53      207.33     23.12 o 
   2   7   5      403.71      441.47     29.76 o 
   3   7   5      564.06      570.86     32.97 o 
   4   7   5      505.17      458.46     29.33 o 
   5   7   5     1822.15     1830.27     45.52 o 
   6   7   5      973.73      957.89     32.94 o 
   7   7   5      237.83      219.38     32.47 o 
   8   7   5       34.94       34.76     21.12 o 
   9   7   5      122.00       97.91     28.12 o 
  10   7   5        1.00        1.07     23.55 o 
  11   7   5        1.52       -8.64     25.34 o 
  12   7   5        4.30        7.78     30.05 o 
  -7   8   5       21.19      -14.92     18.48 o 
  -6   8   5        0.13        2.37      8.70 o 
  -5   8   5      131.59      103.92     14.05 o 
  -4   8   5     1249.50     1266.27     53.13 o 
  -3   8   5      739.42      650.74     47.36 o 
  -2   8   5     1943.47     1737.77     51.67 o 
  -1   8   5      138.54      183.88     22.73 o 
   0   8   5     4224.38     4583.11    164.04 o 
   1   8   5      157.88      163.43     23.41 o 
   2   8   5      831.68      869.46     44.32 o 
   3   8   5      466.75      436.05     32.47 o 
   4   8   5     2317.21     2301.07     71.94 o 
   5   8   5     2496.51     2464.15     74.44 o 
   6   8   5      178.06      176.92     17.66 o 
   7   8   5       25.32       32.11     19.05 o 
   8   8   5        7.09       -4.35     15.63 o 
   9   8   5       21.26        4.50     21.41 o 
  10   8   5      185.47      182.34     46.39 o 
  11   8   5      194.68      219.38     52.53 o 
  12   8   5       39.42       37.54     41.68 o 
  -6   9   5        7.67        3.96     11.36 o 
  -5   9   5      206.98      224.05     22.62 o 
  -4   9   5        2.52       -8.15      8.15 o 
  -3   9   5      768.59      798.76     51.46 o 
  -2   9   5       67.17       72.77     14.75 o 
  -1   9   5     2247.65     2276.26     59.29 o 
   0   9   5     1404.06     1353.11     62.02 o 
   1   9   5      925.96      887.02     48.67 o 
   2   9   5      927.70      914.56     47.89 o 
   3   9   5     1866.35     1949.59     70.08 o 
   4   9   5     1437.35     1474.58     61.02 o 
   5   9   5      296.18      320.15     30.47 o 
   6   9   5     1359.55     1600.13     48.72 o 
   7   9   5       73.33       36.97     19.77 o 
   8   9   5        0.60        8.28     19.20 o 
   9   9   5       96.07       81.00     28.05 o 
  10   9   5        1.81       18.20     23.41 o 
  11   9   5       94.14       26.69     31.83 o 
  12   9   5      134.93      115.19     49.31 o 
  -6  10   5        5.94        8.44     15.73 o 
  -5  10   5       32.04       60.26     23.41 o 
  -4  10   5     1161.97     1252.47     42.83 o 
  -3  10   5       80.88      164.79     31.76 o 
  -2  10   5      163.34       91.92     23.62 o 
  -1  10   5        4.00       -4.14     11.63 o 
   0  10   5        5.48       41.18     16.70 o 
   1  10   5      245.17      294.03     33.61 o 
   2  10   5      173.79      157.01     25.26 o 
   3  10   5     2044.11     1984.06     74.79 o 
   4  10   5      103.22      177.85     27.62 o 
   5  10   5     2367.49     2633.64     88.57 o 
   6  10   5       76.15       69.37     19.63 o 
   7  10   5      497.13      544.03     49.17 o 
   8  10   5       10.46       30.19     21.27 o 
  10  10   5      105.15      146.59     43.96 o 
  11  10   5      269.95      460.39     71.72 o 
  12  10   5        1.78      -11.78     31.40 o 
  -6  11   5        4.49       -3.31     17.11 o 
  -5  11   5       41.71       12.03     16.74 o 
  -4  11   5       34.17        4.91     14.31 o 
  -3  11   5       65.78       61.66     21.91 o 
  -2  11   5      232.12      186.84     33.76 o 
  -1  11   5        0.91      -11.06     13.35 o 
   0  11   5        0.46       20.91     15.34 o 
   1  11   5       35.73       62.66     19.48 o 
   2  11   5     1352.84     1262.69     64.16 o 
   3  11   5       41.99       40.04     18.34 o 
   4  11   5     1593.80     1556.36     71.44 o 
   5  11   5      288.38      323.93     36.18 o 
   6  11   5     2144.80     2511.25     94.13 o 
   7  11   5      560.34      563.01     53.10 o 
   8  11   5       63.39       39.97     22.27 o 
  10  11   5      178.96      167.93     43.68 o 
  11  11   5       19.48       75.51     40.82 o 
  -6  12   5        0.78        0.48     17.87 o 
  -5  12   5       43.62       38.98     18.91 o 
  -4  12   5      417.89      524.76     56.17 o 
  -3  12   5      234.58      294.24     43.53 o 
  -2  12   5       16.69       37.40     19.70 o 
  -1  12   5      167.07      184.27     34.90 o 
   0  12   5     1610.44     1496.20     75.79 o 
   1  12   5       91.14      130.46     28.40 o 
   2  12   5        1.27      -11.20     12.28 o 
   3  12   5      865.85      839.84     55.45 o 
   4  12   5       40.16       42.89     21.27 o 
   5  12   5      806.98      821.00     56.88 o 
   6  12   5       15.78       -8.56     15.42 o 
   7  12   5       92.83      127.46     35.75 o 
   8  12   5      163.21      132.39     34.83 o 
  10  12   5       14.47        1.21     25.62 o 
  11  12   5      116.50      114.90     42.61 o 
  -6  13   5       11.38        5.35     26.55 o 
  -5  13   5       13.73       -6.28     19.84 o 
  -4  13   5       38.88       61.87     27.69 o 
  -3  13   5       26.20       48.89     24.62 o 
  -2  13   5       48.59       47.10     21.77 o 
  -1  13   5      296.74      264.20     42.25 o 
   0  13   5      237.01      258.92     40.61 o 
   1  13   5        0.08       -1.00     13.35 o 
   2  13   5      370.80      368.18     44.18 o 
   3  13   5       57.73       18.98     19.05 o 
   4  13   5      695.48      862.61     60.59 o 
   5  13   5       36.57       63.02     25.76 o 
   6  13   5      254.15      332.07     46.96 o 
   7  13   5       50.89       13.70     28.97 o 
   8  13   5       48.98       45.18     31.90 o 
  10  13   5        9.58       -6.35     24.84 o 
  11  13   5        2.74       36.97     35.04 o 
  -5  14   5       15.09       -6.21     24.62 o 
  -4  14   5        3.29      -15.13     21.20 o 
  -3  14   5       74.48       45.10     25.91 o 
  -2  14   5        6.27        9.28     19.27 o 
  -1  14   5       27.10       12.49     19.84 o 
   0  14   5      133.85      109.62     31.04 o 
   1  14   5      141.50      141.16     33.40 o 
   2  14   5      172.11      148.37     32.97 o 
   3  14   5      809.70      899.93     63.80 o 
   4  14   5       66.23       65.51     25.12 o 
   5  14   5       26.98       35.97     25.19 o 
   6  14   5      140.91      170.78     41.39 o 
   7  14   5      221.41      215.10     50.03 o 
   8  14   5       16.43       10.78     31.54 o 
   9  14   5        0.09       10.78     23.27 o 
  10  14   5        0.48       27.19     31.04 o 
  -4  15   5        3.84       -0.79     24.91 o 
  -3  15   5        6.43        2.21     23.77 o 
  -2  15   5      165.93      165.86     39.75 o 
  -1  15   5       25.69       26.91     25.48 o 
   0  15   5        0.99       46.46     22.98 o 
   1  15   5       55.64       27.48     21.77 o 
   2  15   5       45.44       37.18     23.05 o 
   3  15   5       74.15       80.14     27.55 o 
   4  15   5      479.37      526.97     57.16 o 
   5  15   5       30.33        7.28     25.26 o 
   6  15   5      188.67      207.25     47.89 o 
   7  15   5      232.06      275.12     58.45 o 
  10  15   5       31.95        5.14     32.04 o 
  -3  16   5       38.11       54.60     30.33 o 
  -2  16   5       45.51       -6.92     19.63 o 
  -1  16   5       18.20        6.99     22.84 o 
   0  16   5        5.48        9.78     19.77 o 
   1  16   5        7.07       42.96     26.19 o 
   2  16   5       18.20      -10.06     16.77 o 
   3  16   5      291.23      302.74     48.53 o 
   4  16   5       58.31       18.06     25.12 o 
   5  16   5       52.25       75.72     35.18 o 
   6  16   5      231.69      404.93     67.01 o 
   7  16   5       69.45      108.83     49.46 o 
  -2  17   5       24.03       14.84     28.76 o 
  -1  17   5       17.09       15.91     27.90 o 
   0  17   5       17.96       -0.57     24.69 o 
   1  17   5        0.17       -6.21     24.69 o 
   2  17   5       99.51      151.58     40.75 o 
   3  17   5        5.69       -2.71     25.34 o 
   4  17   5      404.54      391.59     59.38 o 
   5  17   5       21.63       54.67     34.11 o 
   6  17   5        2.69        1.57     36.18 o 
   7  17   5       43.88       56.74     44.89 o 
  -1  18   5        0.02      -13.85     23.98 o 
   0  18   5        1.21       20.91     29.55 o 
   1  18   5       28.38       24.84     27.33 o 
   2  18   5        0.33      -18.13     20.20 o 
   3  18   5      191.75       88.00     37.82 o 
   4  18   5      119.70      192.69     48.53 o 
   5  18   5       24.32       16.63     32.40 o 
   6  18   5       27.05       81.64     46.25 o 
   7  18   5       15.74        5.42     52.10 o 
   2  19   5       62.08       99.49     39.61 o 
   3  19   5      123.53      174.99     49.24 o 
   4  19   5       56.42       31.40     38.89 o 
   5  19   5      121.72       17.48     37.68 o 
  -3 -17   6       10.52       16.63     27.12 o 
  -2 -17   6        0.37      -24.19     24.19 o 
  -1 -17   6      213.60      199.18     48.17 o 
  -5 -16   6        0.07      -14.49     23.27 o 
  -4 -16   6        3.59      -23.05     23.05 o 
  -3 -16   6        2.24       12.70     25.62 o 
  -2 -16   6        2.08        4.85     23.69 o 
  -1 -16   6       14.64       23.19     25.91 o 
   0 -16   6       87.57      102.64     27.51 o 
   1 -16   6        6.46       32.58     20.28 o 
   2 -16   6       17.38      -20.10     20.11 o 
  -7 -15   6      114.81       79.57     37.97 o 
  -6 -15   6        0.08      -19.63     24.76 o 
  -5 -15   6       74.35      101.48     37.75 o 
  -4 -15   6       13.21       -7.28     22.77 o 
  -3 -15   6        2.50       -0.93     22.62 o 
  -2 -15   6        3.32      -13.06     20.13 o 
  -1 -15   6       15.04       -2.64     22.48 o 
   0 -15   6        2.03       13.78     18.25 o 
   1 -15   6       45.68       51.88     21.21 o 
   2 -15   6        0.30       22.26     19.74 o 
   3 -15   6       13.17       26.12     34.54 o 
  -7 -14   6       69.41       31.19     33.19 o 
  -6 -14   6       43.08       58.95     33.47 o 
  -5 -14   6      113.26      194.76     44.25 o 
  -4 -14   6       27.70       11.63     24.55 o 
  -3 -14   6       16.19      -20.34     20.34 o 
  -2 -14   6        1.97       -0.43     22.34 o 
  -1 -14   6        9.48       11.60     14.87 o 
   0 -14   6      185.34      183.51     47.03 o 
   1 -14   6       79.40       98.04     23.77 o 
   2 -14   6       68.64       78.41     22.56 o 
   3 -14   6        0.55       10.87     18.94 o 
   4 -14   6        4.99       -4.71     33.90 o 
  -8 -13   6      394.00      524.04     68.44 o 
  -7 -13   6       61.58      138.88     40.39 o 
  -6 -13   6      135.44      218.88     45.60 o 
  -5 -13   6        0.60       -3.35     23.48 o 
  -4 -13   6       61.75       91.78     32.97 o 
  -3 -13   6       64.69       95.13     32.11 o 
  -2 -13   6       60.91       61.02     26.62 o 
  -1 -13   6      149.13      111.32     22.25 o 
   0 -13   6      391.63      376.59     33.25 o 
   1 -13   6      278.96      315.30     62.48 o 
   2 -13   6      209.89      234.55     30.96 o 
   3 -13   6       20.22        8.13     16.28 o 
   4 -13   6        6.18       23.69     33.33 o 
   5 -13   6       12.85       21.20     37.18 o 
  -9 -12   6       43.67       81.36     38.47 o 
  -8 -12   6       35.33       70.01     36.97 o 
  -7 -12   6       61.18      129.82     39.47 o 
  -6 -12   6        5.82       30.47     23.41 o 
  -5 -12   6       31.02       34.76     22.91 o 
  -4 -12   6      125.15      148.51     34.90 o 
  -3 -12   6        4.79        1.07     18.27 o 
  -2 -12   6      119.84      132.88     31.40 o 
  -1 -12   6      205.42      234.16     26.52 o 
   0 -12   6      257.83      238.41     27.97 o 
   1 -12   6      860.70      917.78     46.28 o 
   2 -12   6       19.23       47.21     18.52 o 
   3 -12   6       38.17       10.00     46.60 o 
   4 -12   6        4.43      -14.56     30.83 o 
   5 -12   6        0.66      -21.34     29.83 o 
   6 -12   6       26.12       65.37     43.25 o 
  -9 -11   6        0.46       37.61     31.26 o 
  -8 -11   6       35.40       10.99     24.48 o 
  -7 -11   6       13.46       -8.28     20.27 o 
  -6 -11   6       49.83       53.74     27.33 o 
  -5 -11   6       62.62       53.45     24.76 o 
  -4 -11   6       29.42       34.18     23.05 o 
  -3 -11   6        3.36       14.27     17.20 o 
  -2 -11   6     1281.23     1428.05     75.72 o 
  -1 -11   6       24.58       37.91     14.37 o 
   0 -11   6      135.75       97.86     35.68 o 
   1 -11   6       14.17       -0.82     13.53 o 
   2 -11   6       19.69       11.92     14.86 o 
   3 -11   6        3.09        2.02     17.31 o 
   4 -11   6       22.84       28.48     34.68 o 
   5 -11   6        8.08        8.06     33.76 o 
   6 -11   6      143.99       72.94     43.11 o 
   7 -11   6       16.32       39.97     36.25 o 
  -9 -10   6       54.09       32.96     23.63 o 
  -8 -10   6       13.37       39.34     22.52 o 
  -7 -10   6      559.79      670.71     46.33 o 
  -6 -10   6       27.12        5.64     21.48 o 
  -5 -10   6       17.17       19.41     19.98 o 
  -4 -10   6       25.19       58.66     25.98 o 
  -3 -10   6      897.16      891.30     59.59 o 
  -2 -10   6       78.25      140.68     28.83 o 
  -1 -10   6      710.71      659.28     45.25 o 
   0 -10   6      158.80      194.16     28.51 o 
   1 -10   6      484.95      424.27     30.99 o 
   2 -10   6      785.90      867.59     42.18 o 
   3 -10   6       45.66       57.35     17.23 o 
   4 -10   6       18.10       11.06     31.04 o 
   5 -10   6      182.39      182.48     47.24 o 
   6 -10   6       97.06      116.83     45.39 o 
   7 -10   6      322.23      358.55     65.73 o 
   8 -10   6       60.20       25.12     39.18 o 
 -10  -9   6       83.03      162.79     59.23 o 
  -9  -9   6        2.35       23.18     19.97 o 
  -8  -9   6      465.93      568.15     45.87 o 
  -7  -9   6       25.82       38.68     20.02 o 
  -6  -9   6       90.28       89.67     29.83 o 
  -5  -9   6       40.98       26.16     15.19 o 
  -4  -9   6       13.36       -1.43     13.35 o 
  -3  -9   6        6.43       -7.49     15.49 o 
  -2  -9   6      987.97     1022.94     39.00 o 
  -1  -9   6       67.79       50.47     14.09 o 
   0  -9   6      497.29      482.64     30.28 o 
   1  -9   6     1103.22     1120.09     43.64 o 
   2  -9   6      279.30      336.52     52.67 o 
   3  -9   6        2.66        4.15     12.17 o 
   4  -9   6      693.56      627.54     36.69 o 
   5  -9   6      132.18      140.73     46.03 o 
   6  -9   6       42.57       45.60     35.18 o 
   7  -9   6      310.50      232.87     55.59 o 
   8  -9   6        7.67       25.98     32.76 o 
 -10  -8   6        1.86       -5.57     35.40 o 
  -9  -8   6      163.77      176.61     38.15 o 
  -8  -8   6       52.43       46.46     21.56 o 
  -7  -8   6      231.04      307.61     74.40 o 
  -6  -8   6       66.97       56.34     18.88 o 
  -5  -8   6      629.12      609.50     37.47 o 
  -4  -8   6      835.71      709.43     36.67 o 
  -3  -8   6      254.02      246.45     25.12 o 
  -2  -8   6      367.42      416.13     26.73 o 
  -1  -8   6      249.81      275.16     22.00 o 
   0  -8   6      150.97      134.54     17.92 o 
   1  -8   6      585.84      610.87     56.95 o 
   2  -8   6       27.81       16.22     11.50 o 
   3  -8   6      360.34      375.01     27.87 o 
   4  -8   6      538.71      536.09     33.35 o 
   5  -8   6      113.88      127.03     41.18 o 
   6  -8   6      270.67      342.56     59.09 o 
   7  -8   6       74.83       91.78     41.11 o 
   8  -8   6      239.66      292.17     63.30 o 
   9  -8   6       16.25       12.63     34.90 o 
 -10  -7   6      188.41      148.73     50.03 o 
  -9  -7   6       79.77      115.52     26.91 o 
  -8  -7   6      151.05      170.73     29.97 o 
  -7  -7   6        0.67       -8.25     14.76 o 
  -6  -7   6      376.16      465.09     36.38 o 
  -5  -7   6       70.15       66.14     17.39 o 
  -4  -7   6        3.80       15.03     11.74 o 
  -3  -7   6      628.34      681.25     32.00 o 
  -2  -7   6      688.63      647.60     22.24 o 
  -1  -7   6     1743.00     1547.85     44.11 o 
   0  -7   6      202.08      197.33     19.19 o 
   1  -7   6      485.04      490.89     31.01 o 
   2  -7   6      220.39      231.13     21.29 o 
   3  -7   6        3.27       12.30     10.57 o 
   4  -7   6      587.53      530.74     30.68 o 
   5  -7   6      212.91      168.07     41.96 o 
   6  -7   6      505.29      426.49     60.38 o 
   7  -7   6      431.88      368.18     62.02 o 
   8  -7   6        4.69       28.76     35.97 o 
   9  -7   6       31.16       32.26     38.97 o 
 -10  -6   6      102.40       45.03     41.39 o 
  -9  -6   6        0.47       18.06     19.45 o 
  -8  -6   6        9.85        9.13     17.18 o 
  -7  -6   6      460.72      444.70     67.73 o 
  -6  -6   6     1977.04     2046.52     66.58 o 
  -5  -6   6      100.31       52.15     22.77 o 
  -4  -6   6     3091.12     3243.90     73.82 o 
  -3  -6   6      276.07      308.65     40.07 o 
  -2  -6   6     3800.88     3743.55     53.81 o 
  -1  -6   6      194.26      243.48     18.71 o 
   0  -6   6     5011.49     5136.81    103.66 o 
   1  -6   6     2373.69     2144.14     76.51 o 
   2  -6   6      938.40      970.79     35.99 o 
   3  -6   6       98.05      126.92     32.04 o 
   4  -6   6     1159.25     1111.11     39.37 o 
   5  -6   6      810.67      675.84     65.09 o 
   6  -6   6      321.60      421.35     59.02 o 
   7  -6   6        2.40       20.13     30.05 o 
   8  -6   6      211.96      234.72     54.52 o 
   9  -6   6       50.79       70.01     42.46 o 
  10  -6   6       45.05       73.44     46.25 o 
 -10  -5   6       32.78       12.42     32.90 o 
  -9  -5   6      188.53      134.03     46.10 o 
  -8  -5   6      109.92       98.37     22.63 o 
  -7  -5   6       85.94      126.26     67.58 o 
  -6  -5   6       11.85       23.97     15.73 o 
  -5  -5   6      768.66      626.41     36.41 o 
  -4  -5   6        0.96       -5.66     15.09 o 
  -3  -5   6     2835.69     2793.92     63.28 o 
  -2  -5   6     1167.12     1265.30     28.44 o 
  -1  -5   6      704.59      691.81     26.88 o 
   0  -5   6     3047.29     2778.36     57.08 o 
   1  -5   6      381.33      348.95     36.65 o 
   2  -5   6      106.47       92.45     23.77 o 
   3  -5   6      341.44      308.43     20.97 o 
   4  -5   6      239.35      262.87     20.36 o 
   5  -5   6     3225.74     3078.18    125.96 o 
   6  -5   6       75.85       88.00     36.25 o 
   7  -5   6      545.66      545.60     65.01 o 
   8  -5   6        2.34        8.28     29.55 o 
   9  -5   6        0.14       34.68     36.83 o 
  10  -5   6        1.54      -34.90     34.90 o 
 -10  -4   6       76.27       11.63     34.68 o 
  -9  -4   6       33.35       11.06     29.47 o 
  -8  -4   6       58.33       54.68     20.21 o 
  -7  -4   6      430.93      509.94     37.79 o 
  -6  -4   6        0.76       11.75     12.48 o 
  -5  -4   6      392.45      399.95     29.66 o 
  -4  -4   6     3317.02     3457.81    108.87 o 
  -3  -4   6       91.02       78.75     27.33 o 
  -2  -4   6      363.13      381.89     15.71 o 
  -1  -4   6      311.77      314.36     18.43 o 
   0  -4   6      950.65      910.32     30.56 o 
   1  -4   6      789.79      858.74     41.32 o 
   2  -4   6      632.99      499.28     23.57 o 
   3  -4   6     1413.22     1487.39     39.53 o 
   4  -4   6     2780.55     2883.39     57.38 o 
   5  -4   6      108.50      115.40     32.04 o 
   6  -4   6      401.64      425.05     32.22 o 
   7  -4   6        1.87      -21.34     21.34 o 
   8  -4   6       19.79       97.99     36.18 o 
   9  -4   6       18.86       16.34     28.69 o 
  10  -4   6       16.53      -21.84     30.83 o 
 -10  -3   6       40.31       25.34     36.68 o 
  -9  -3   6      201.90      214.10     53.38 o 
  -8  -3   6       28.70        9.65     26.73 o 
  -7  -3   6       34.16       14.44     15.01 o 
  -6  -3   6       42.01       51.25     16.38 o 
  -5  -3   6      689.42      656.55     34.71 o 
  -4  -3   6       42.75       19.90     14.59 o 
  -3  -3   6     1052.81      926.28     35.51 o 
  -2  -3   6      193.66      162.71     10.52 o 
  -1  -3   6      133.79      146.85     28.51 o 
   0  -3   6       13.57       13.13      7.44 o 
   1  -3   6     1298.11     1508.84     38.36 o 
   2  -3   6      869.69      876.04     28.68 o 
   3  -3   6      242.35      257.37     36.36 o 
   4  -3   6        6.88        2.37     14.13 o 
   5  -3   6        5.35       13.99     18.91 o 
   6  -3   6      205.31      218.60     41.68 o 
   7  -3   6      352.35      335.74     36.93 o 
   8  -3   6       39.06       33.56     19.01 o 
   9  -3   6       19.52       10.92     30.47 o 
  10  -3   6       40.06       -5.35     33.83 o 
  11  -3   6       30.63       63.44     42.68 o 
 -10  -2   6       91.16       60.38     37.61 o 
  -9  -2   6       48.00       14.34     30.62 o 
  -8  -2   6       20.34       27.20     17.59 o 
  -7  -2   6      109.77       74.34     28.58 o 
  -6  -2   6      601.32      641.28     46.92 o 
  -5  -2   6        2.66      -12.85     12.95 o 
  -4  -2   6     3479.91     3362.25    165.25 o 
  -3  -2   6       14.14       46.73     11.64 o 
  -2  -2   6      653.11      644.54     31.38 o 
  -1  -2   6      305.66      260.12     15.51 o 
   0  -2   6     5993.90     5434.07     76.73 o 
   1  -2   6      918.40     1039.42     29.95 o 
   2  -2   6     4683.95     5584.06     77.99 o 
   3  -2   6      105.63      123.29     11.33 o 
   4  -2   6      873.71      924.05     25.96 o 
   5  -2   6     1135.30     1164.77     67.66 o 
   6  -2   6       81.45       41.46     25.41 o 
   7  -2   6      334.86      341.06     46.96 o 
   8  -2   6       68.53      132.04     25.84 o 
   9  -2   6        0.84       35.98     20.27 o 
  10  -2   6        1.99      -20.62     20.62 o 
  11  -2   6       94.47      129.10     45.67 o 
 -10  -1   6        0.45        3.07     30.33 o 
  -9  -1   6      238.44      283.04     58.31 o 
  -8  -1   6       79.90       93.78     21.13 o 
  -7  -1   6      181.23      225.66     31.15 o 
  -6  -1   6      177.00      153.30     49.03 o 
  -5  -1   6      562.92      485.89     39.79 o 
  -4  -1   6      489.62      627.33     31.74 o 
  -3  -1   6     7787.24     7665.47    112.99 o 
  -2  -1   6     3241.11     3110.88     70.75 o 
  -1  -1   6     3789.87     3824.97     58.72 o 
   0  -1   6     4758.59     4727.32     68.35 o 
   1  -1   6     1187.40      879.30     26.45 o 
   2  -1   6      514.00      562.25     39.86 o 
   3  -1   6       49.90       49.23      7.78 o 
   4  -1   6       19.32       12.41      9.28 o 
   5  -1   6      219.77      206.39     32.76 o 
   6  -1   6       39.11       52.95     23.77 o 
   7  -1   6      738.08      827.28     65.80 o 
   8  -1   6     1562.31     1593.50     62.31 o 
   9  -1   6       10.58      -13.49     15.22 o 
  10  -1   6       29.97       20.62     46.42 o 
  11  -1   6       19.49       48.65     25.38 o 
 -10   0   6       45.60       36.97     35.97 o 
  -9   0   6       18.01        7.71     29.69 o 
  -8   0   6        0.54       -4.29     17.38 o 
  -7   0   6       45.04       31.99     19.09 o 
  -6   0   6      220.34      253.24     27.23 o 
  -5   0   6       32.33       24.90     11.95 o 
  -4   0   6     4128.05     3917.56    142.98 o 
  -3   0   6     4532.01     4722.04     94.49 o 
  -2   0   6     5634.82     5421.93     62.44 o 
  -1   0   6     1546.42     1801.87     37.35 o 
   0   0   6        2.94       -2.21      4.32 o 
   1   0   6      397.50      313.93     16.41 o 
   2   0   6       33.39       77.73      9.10 o 
   3   0   6     1715.97     1667.01     33.08 o 
   4   0   6      421.39      555.18     15.68 o 
   5   0   6      434.21      320.94     35.33 o 
   6   0   6     1043.23     1102.33     64.87 o 
   7   0   6     3311.87     3168.25    116.04 o 
   8   0   6      837.29      812.29     65.37 o 
   9   0   6      192.19      167.57     29.55 o 
  10   0   6        1.67       15.69     18.95 o 
  11   0   6      147.01      168.62     33.96 o 
 -10   1   6        1.53      -11.99     27.05 o 
  -9   1   6      114.48      119.61     43.25 o 
  -8   1   6      119.40      102.36     22.65 o 
  -7   1   6       39.19       36.36     16.45 o 
  -6   1   6        1.52        0.04     12.19 o 
  -5   1   6     1050.85      971.01     68.55 o 
  -4   1   6       20.58       11.11      9.94 o 
  -3   1   6     3225.29     3214.99     68.26 o 
  -2   1   6     1177.21     1122.14     36.77 o 
  -1   1   6      437.07      484.80     18.92 o 
   0   1   6      900.86     1041.50     41.32 o 
   1   1   6     1160.69     1354.43     32.92 o 
   2   1   6      441.18      479.40     28.37 o 
   3   1   6     3360.48     3588.70     53.28 o 
   4   1   6     2995.73     2960.87     41.14 o 
   5   1   6      132.04      186.91     28.48 o 
   6   1   6     2246.57     2030.45     84.50 o 
   7   1   6      976.52      971.58     64.52 o 
   8   1   6        5.12       17.06     22.62 o 
   9   1   6        5.12       19.31     17.11 o 
  10   1   6        4.19       -5.70     17.12 o 
  11   1   6        4.60        0.08     18.93 o 
  12   1   6      111.87      149.44     48.53 o 
 -10   2   6       33.75       56.88     38.04 o 
  -9   2   6        5.30       24.62     30.97 o 
  -8   2   6        0.95       -9.61     14.66 o 
  -7   2   6        0.09       11.25     14.33 o 
  -6   2   6     1690.44     1704.59     58.67 o 
  -5   2   6      449.10      477.83     31.91 o 
  -4   2   6     3651.66     3660.66     78.66 o 
  -3   2   6     2268.67     2379.47     77.25 o 
  -2   2   6      376.58      321.58     39.36 o 
  -1   2   6        2.79        2.21      8.92 o 
   0   2   6      783.18      693.97     36.04 o 
   1   2   6      537.29      569.68     21.49 o 
   2   2   6     4531.93     4815.28     68.55 o 
   3   2   6     5865.70     5567.92     73.52 o 
   4   2   6      590.53      668.19     27.11 o 
   5   2   6     3723.36     4035.00    112.90 o 
   6   2   6     1349.61     1390.51     67.08 o 
   7   2   6     1044.17     1029.68     63.66 o 
   8   2   6        0.76        2.43     18.27 o 
   9   2   6      484.89      474.53     60.98 o 
  10   2   6      218.80      251.62     34.47 o 
  11   2   6      256.16      211.96     52.67 o 
  12   2   6        4.81       -9.85     28.55 o 
 -10   3   6       67.61      119.97     48.24 o 
  -9   3   6       10.87        7.49     32.61 o 
  -8   3   6      175.35      237.44     51.38 o 
  -7   3   6      931.90      926.85     46.82 o 
  -6   3   6     1161.34     1150.76     49.09 o 
  -5   3   6     1315.24     1225.75     48.18 o 
  -4   3   6      857.70      831.69     37.29 o 
  -3   3   6     1602.40     1468.79     99.59 o 
  -2   3   6     5029.29     4971.68    118.54 o 
  -1   3   6      120.86      153.58     22.48 o 
   0   3   6     2163.18     2299.65     68.58 o 
   1   3   6     1029.62     1322.64     47.24 o 
   2   3   6     5017.13     4927.23     71.18 o 
   3   3   6      133.76      106.97     10.64 o 
   4   3   6     2058.42     2241.33     40.60 o 
   5   3   6     2058.43     2137.72     79.79 o 
   6   3   6      336.66      359.90     36.75 o 
   7   3   6      438.67      392.94     40.82 o 
   8   3   6      351.34      375.39     44.68 o 
   9   3   6        1.31      -17.34     17.34 o 
  10   3   6      458.73      474.38     53.88 o 
  11   3   6       12.32       21.84     28.19 o 
  12   3   6      517.34      436.41     70.80 o 
  -9   4   6        6.22       -0.79     30.26 o 
  -8   4   6       16.68       36.83     33.11 o 
  -7   4   6        3.52       -8.54     14.22 o 
  -6   4   6        4.30       20.55     16.49 o 
  -5   4   6     1973.11     1891.58     60.91 o 
  -4   4   6      429.77      409.33     28.73 o 
  -3   4   6     3732.21     3872.32     78.54 o 
  -2   4   6       97.45       70.01     17.77 o 
  -1   4   6     2751.03     3337.60     90.28 o 
   0   4   6       56.58       87.50     16.84 o 
   1   4   6      698.50      823.00     38.25 o 
   2   4   6      696.94      745.28     34.04 o 
   3   4   6    10399.08     9874.66    203.32 o 
   4   4   6     4643.68     4026.87     61.73 o 
   5   4   6     2083.66     2143.07     39.86 o 
   6   4   6      294.60      286.32     33.97 o 
   7   4   6        1.97        4.42     13.77 o 
   8   4   6        3.05        1.86     18.41 o 
   9   4   6      599.63      557.30     54.60 o 
  10   4   6      154.08      205.81     45.50 o 
  11   4   6      299.06      359.26     64.37 o 
  12   4   6       30.52       51.38     38.04 o 
  -9   5   6        0.80       33.97     33.54 o 
  -8   5   6        0.45      -12.85     23.91 o 
  -7   5   6      109.25      142.75     26.19 o 
  -6   5   6      106.69      111.70     22.08 o 
  -5   5   6      134.76      106.91     20.64 o 
  -4   5   6      574.65      629.92     34.95 o 
  -3   5   6       65.07        9.42     11.78 o 
  -2   5   6      238.34      200.97     27.26 o 
  -1   5   6    14232.88    13671.13    225.88 o 
   0   5   6      156.09      141.38     20.91 o 
   1   5   6       93.38      101.41     17.13 o 
   2   5   6     1094.67      982.32     28.75 o 
   3   5   6     2165.41     1954.64     43.12 o 
   4   5   6     2199.84     2194.81     45.39 o 
   5   5   6     1564.33     1493.76     35.52 o 
   6   5   6       82.55       90.28     23.34 o 
   7   5   6      151.48      140.66     29.47 o 
   8   5   6     1132.75     1178.48     68.80 o 
   9   5   6      193.99      174.28     36.11 o 
  10   5   6      363.33      372.08     69.65 o 
  11   5   6      416.07      449.40     67.30 o 
  12   5   6       19.76       -4.85     30.69 o 
  -9   6   6        5.20      -16.20     31.69 o 
  -8   6   6        6.35       22.84     33.04 o 
  -7   6   6       37.74       51.91     27.73 o 
  -6   6   6      112.26       92.50     32.94 o 
  -5   6   6     1660.23     1717.95     59.34 o 
  -4   6   6       38.20       58.13     16.81 o 
  -3   6   6      258.22      319.87     35.75 o 
  -2   6   6      324.34      260.99     30.47 o 
  -1   6   6     4355.31     4108.29    107.26 o 
   0   6   6       14.75       11.63      8.99 o 
   1   6   6     1989.26     1658.93     41.91 o 
   2   6   6     2889.11     3081.82     56.21 o 
   3   6   6     3709.67     3484.40     83.64 o 
   4   6   6     5329.77     5522.19     83.16 o 
   5   6   6     1197.80     1286.03     35.70 o 
   6   6   6     2005.18     1820.70     76.79 o 
   7   6   6      553.84      556.37     48.10 o 
   8   6   6       36.44       37.40     21.77 o 
   9   6   6     1252.35     1157.92     71.30 o 
  10   6   6      775.43      834.11     50.60 o 
  11   6   6        4.44        1.14     27.19 o 
  12   6   6       61.39       64.09     40.39 o 
  -8   7   6        5.73       15.13     28.83 o 
  -7   7   6        3.72       13.64     12.93 o 
  -6   7   6      301.69      335.13     32.98 o 
  -5   7   6      151.33      206.78     26.55 o 
  -4   7   6       61.28       87.14     22.98 o 
  -3   7   6       71.36       75.72     20.98 o 
  -2   7   6      143.27      181.77     27.55 o 
  -1   7   6      141.61       81.43     20.55 o 
   0   7   6     1933.07     1889.67     49.25 o 
   1   7   6     5531.91     5899.90     90.23 o 
   2   7   6      908.23      894.08     34.86 o 
   3   7   6    11536.78    11962.47    195.33 o 
   4   7   6     2210.39     2610.38     73.15 o 
   5   7   6     4677.87     4484.95     76.32 o 
   6   7   6     1125.21     1177.26     61.95 o 
   7   7   6       22.52       -0.57     15.84 o 
   8   7   6      332.13      332.35     41.82 o 
   9   7   6      524.64      481.51     49.60 o 
  10   7   6       54.77        9.13     15.90 o 
  11   7   6      281.83      283.25     58.38 o 
  12   7   6       10.33       26.83     33.19 o 
  -7   8   6       18.83       37.21     15.04 o 
  -6   8   6        4.23       17.20     15.32 o 
  -5   8   6      226.41      176.08     26.83 o 
  -4   8   6      451.40      523.50    145.59 o 
  -3   8   6       10.05       20.14     11.42 o 
  -2   8   6        0.25        4.14      8.27 o 
  -1   8   6      465.90      517.76     30.23 o 
   0   8   6     2228.41     2253.47     56.19 o 
   1   8   6     1139.03     1107.36     37.51 o 
   2   8   6     4568.27     4430.87    109.76 o 
   3   8   6      508.92      563.30     36.33 o 
   4   8   6     8894.13     8509.61    158.58 o 
   5   8   6        0.06        1.50      7.46 o 
   6   8   6        0.24       -0.63      7.11 o 
   7   8   6       20.79       13.85     17.48 o 
   8   8   6      441.05      441.55     46.32 o 
   9   8   6       32.12       37.47     25.62 o 
  11   8   6       15.10       49.03     34.40 o 
  12   8   6      128.82      186.77     57.45 o 
  -7   9   6       60.80       42.04     22.87 o 
  -6   9   6       19.88       21.26     16.09 o 
  -5   9   6      225.55      189.05     25.60 o 
  -4   9   6       90.92       57.25     16.33 o 
  -3   9   6       24.75       13.36     15.59 o 
  -2   9   6      459.49      559.50     40.75 o 
  -1   9   6       19.59       21.52     10.32 o 
   0   9   6      348.32      440.55     27.90 o 
   1   9   6     2075.09     1984.49     75.93 o 
   2   9   6       76.07      130.39     22.91 o 
   3   9   6      191.28      181.41     24.91 o 
   4   9   6        1.27       -6.35      8.35 o 
   5   9   6      169.09      160.79     23.55 o 
   6   9   6       64.51       55.80     12.93 o 
   7   9   6      258.88      292.53     38.32 o 
   8   9   6       56.38       16.99     20.20 o 
   9   9   6      717.64      727.73     60.09 o 
  11   9   6      385.95      521.12     74.72 o 
  12   9   6       27.58       30.05     38.61 o 
  -6  10   6        2.28       16.95     16.46 o 
  -5  10   6       20.46       49.07     17.61 o 
  -4  10   6      139.30      183.46     25.88 o 
  -3  10   6       14.46        3.69     10.97 o 
  -2  10   6      488.88      466.31     32.95 o 
  -1  10   6      177.80      227.24     24.11 o 
   0  10   6      823.53      856.04     53.81 o 
   1  10   6      316.79      342.27     37.47 o 
   2  10   6     3303.70     3634.92    108.12 o 
   3  10   6       32.67        0.36      9.63 o 
   4  10   6      414.52      414.14     37.04 o 
   5  10   6       47.18       22.12     14.34 o 
   6  10   6       24.96       31.56     11.38 o 
   7  10   6       24.43       30.19     19.98 o 
   8  10   6        1.13        3.07     18.34 o 
   9  10   6       72.18      111.47     31.26 o 
  11  10   6      123.83      115.76     43.46 o 
  12  10   6       16.53       -7.21     32.04 o 
  -6  11   6        0.06       -2.57     20.55 o 
  -5  11   6       71.59       73.08     30.76 o 
  -4  11   6        0.09        3.28     18.48 o 
  -3  11   6       59.81       76.93     25.62 o 
  -2  11   6      213.62      298.10     40.96 o 
  -1  11   6       24.75       24.26     17.98 o 
   0  11   6      178.50      172.71     31.62 o 
   1  11   6     1459.49     1412.56     69.65 o 
   2  11   6       23.70       15.99     14.70 o 
   3  11   6      857.19      861.82     53.10 o 
   4  11   6      197.43      233.15     31.83 o 
   5  11   6     1543.42     1707.37     74.29 o 
   6  11   6      116.93      101.55     24.19 o 
   7  11   6      168.14      163.93     36.54 o 
   8  11   6        6.51       17.06     21.41 o 
   9  11   6      327.01      388.66     50.38 o 
  11  11   6       54.57       49.10     35.97 o 
  -6  12   6        0.80      -21.12     21.12 o 
  -5  12   6        1.02       10.06     23.48 o 
  -4  12   6      162.07      144.66     35.68 o 
  -3  12   6      124.70      141.73     33.26 o 
  -2  12   6       10.89       23.91     20.34 o 
  -1  12   6      104.65       71.87     25.12 o 
   0  12   6       29.75       13.70     16.13 o 
   1  12   6       75.34       96.06     27.05 o 
   2  12   6     1326.74     1339.98     70.37 o 
   3  12   6        9.57        2.57     13.77 o 
   4  12   6     1422.27     1368.60     71.08 o 
   5  12   6       76.25       59.45     22.77 o 
   6  12   6      107.69      154.01     32.11 o 
   7  12   6        9.07       46.60     29.55 o 
   8  12   6        1.43       -3.07     20.91 o 
   9  12   6      179.04      162.86     38.75 o 
  11  12   6        6.82      -27.83     27.83 o 
  -5  13   6        3.69      -15.49     24.05 o 
  -4  13   6        0.03       20.34     22.55 o 
  -3  13   6       21.72       16.63     23.55 o 
  -2  13   6        3.72       12.63     17.91 o 
  -1  13   6        0.43        6.64     16.20 o 
   0  13   6        0.60        8.21     18.20 o 
   1  13   6       17.00       10.21     15.91 o 
   2  13   6      255.99      196.40     35.97 o 
   3  13   6      364.73      243.36     37.40 o 
   4  13   6       23.78       24.84     19.05 o 
   5  13   6      114.94      114.33     30.12 o 
   6  13   6        0.10       12.35     20.20 o 
   8  13   6       55.17      139.95     40.89 o 
  10  13   6       25.33        6.57     28.19 o 
  11  13   6      118.53      102.91     46.32 o 
  -5  14   6        8.24       -9.21     27.55 o 
  -4  14   6      111.07      173.28     43.60 o 
  -3  14   6       17.82       -2.07     18.77 o 
  -2  14   6        9.50       -3.14     19.27 o 
  -1  14   6       14.67        2.85     16.77 o 
   0  14   6      157.85      172.14     36.61 o 
   1  14   6      419.04      545.81     55.74 o 
   2  14   6      430.45      493.36     52.81 o 
   3  14   6      197.91      184.77     36.61 o 
   4  14   6      294.02      325.22     44.68 o 
   5  14   6      315.75      328.07     46.25 o 
   6  14   6       22.59       24.26     25.41 o 
   8  14   6       23.42       66.59     40.89 o 
  10  14   6      129.09      202.68     50.38 o 
  -4  15   6        2.41        7.49     26.91 o 
  -3  15   6       41.81       22.12     27.83 o 
  -2  15   6       58.33       62.30     31.12 o 
  -1  15   6       77.41       67.16     27.69 o 
   0  15   6       16.07       31.97     23.34 o 
   1  15   6      279.65      407.72     52.88 o 
   2  15   6       95.85       98.06     30.47 o 
   3  15   6      127.43      125.75     33.83 o 
   4  15   6        9.39      -13.99     16.63 o 
   5  15   6      371.38      465.10     55.45 o 
   6  15   6      151.06      234.58     48.96 o 
   7  15   6       35.92       72.79     37.25 o 
   8  15   6      244.65      480.08     85.35 o 
  10  15   6       70.90       84.64     42.25 o 
  -3  16   6       48.29        9.99     26.55 o 
  -2  16   6       32.34       50.67     31.40 o 
  -1  16   6       29.31       18.06     25.19 o 
   0  16   6       76.77       79.07     32.83 o 
   1  16   6       72.13       66.73     31.62 o 
   2  16   6      381.74      359.69     51.81 o 
   3  16   6      110.28      147.59     38.54 o 
   4  16   6      265.61      289.96     50.96 o 
   5  16   6       32.73       59.88     32.19 o 
   6  16   6        7.96       23.41     31.19 o 
   7  16   6        8.66       15.34     35.11 o 
   8  16   6       56.69      114.69     82.71 o 
  -2  17   6        3.07        4.57     25.26 o 
  -1  17   6       28.13       27.98     24.76 o 
   0  17   6      100.07       95.56     36.25 o 
   1  17   6        4.33       39.25     27.40 o 
   2  17   6      105.45       74.58     33.40 o 
   3  17   6       76.29       90.56     33.69 o 
   4  17   6       57.68       55.59     29.69 o 
   5  17   6        4.13      -19.27     24.12 o 
   6  17   6       16.43       23.91     35.40 o 
   7  17   6       14.80       -9.42     38.04 o 
   0  18   6        0.10       -8.64     26.62 o 
   1  18   6       55.90       48.60     29.62 o 
   2  18   6        0.58       30.47     28.40 o 
   3  18   6       76.28       58.95     32.97 o 
   4  18   6       35.51       51.81     34.04 o 
   5  18   6      134.73      188.27     53.24 o 
   6  18   6        8.34       11.99     36.90 o 
   7  18   6       81.07      214.67     67.94 o 
   2  19   6       20.85       15.77     29.26 o 
   3  19   6        7.31       -4.21     26.83 o 
   4  19   6       12.94        6.99     31.47 o 
   5  19   6        4.11      -25.98     25.98 o 
  -4 -16   7        6.36       60.45     34.90 o 
  -3 -16   7       39.58       87.14     36.90 o 
  -2 -16   7       27.15       26.69     30.33 o 
  -1 -16   7        2.07      -18.34     25.48 o 
   0 -16   7       44.03       48.89     32.76 o 
   1 -16   7        0.79       -1.09     21.07 o 
  -6 -15   7        7.14       36.04     32.11 o 
  -5 -15   7        9.69       -4.78     29.62 o 
  -4 -15   7       19.45       53.52     30.97 o 
  -3 -15   7      157.31      210.46     47.74 o 
  -2 -15   7        0.42       37.61     28.48 o 
  -1 -15   7       75.12       81.43     32.69 o 
   0 -15   7        0.10        7.55     19.56 o 
   1 -15   7        1.97       28.55     20.42 o 
   2 -15   7        0.11       31.98     20.92 o 
   3 -15   7        0.69       -7.64     31.83 o 
  -7 -14   7       34.96       61.38     37.68 o 
  -6 -14   7       48.87       29.26     30.19 o 
  -5 -14   7        1.45       79.36     34.97 o 
  -4 -14   7      349.83      319.79     53.81 o 
  -3 -14   7       56.20       74.93     32.11 o 
  -2 -14   7       70.07      119.47     33.97 o 
  -1 -14   7        1.55       12.28     21.70 o 
   0 -14   7        2.58       12.51     16.95 o 
   1 -14   7       12.04       42.14     20.21 o 
   2 -14   7       44.06       85.97     24.73 o 
   3 -14   7        1.65       -3.78     31.97 o 
   4 -14   7       58.79       88.92     45.46 o 
  -8 -13   7       19.01       16.63     29.12 o 
  -7 -13   7        0.04       15.56     26.91 o 
  -6 -13   7        2.26       -2.85     21.91 o 
  -5 -13   7      182.92      176.28     42.39 o 
  -4 -13   7        2.10       -0.57     21.84 o 
  -3 -13   7       31.36       58.59     27.55 o 
  -2 -13   7      179.17      110.83     33.19 o 
  -1 -13   7       62.15       59.38     28.19 o 
   0 -13   7       27.94       16.28     16.57 o 
   1 -13   7       49.88       37.36     19.23 o 
   2 -13   7        9.56       29.62     17.44 o 
   3 -13   7      276.84      275.66     33.60 o 
   4 -13   7        0.28        3.57     34.33 o 
   5 -13   7      102.54       29.40     41.89 o 
  -8 -12   7        0.02      -15.99     26.12 o 
  -7 -12   7       18.39       44.10     29.90 o 
  -6 -12   7      111.29      141.02     38.04 o 
  -5 -12   7        3.25       17.34     22.84 o 
  -4 -12   7       94.38      137.52     36.04 o 
  -3 -12   7       64.89       55.67     28.33 o 
  -2 -12   7       65.02       77.15     29.33 o 
  -1 -12   7        7.99       -6.50     13.77 o 
   0 -12   7        1.11        7.44     13.65 o 
   1 -12   7        2.67       24.81     15.72 o 
   2 -12   7      441.04      454.74     37.86 o 
   3 -12   7      197.20      224.96     30.01 o 
   4 -12   7      315.49      260.20     56.45 o 
   5 -12   7       35.29       28.55     36.25 o 
   6 -12   7        9.19       -2.28     37.61 o 
  -9 -11   7        3.19      -19.98     26.62 o 
  -8 -11   7       70.36       72.01     33.04 o 
  -7 -11   7      152.19      125.68     39.75 o 
  -6 -11   7       96.75      116.97     34.61 o 
  -5 -11   7      237.40      220.45     42.75 o 
  -4 -11   7        6.62        9.85     21.70 o 
  -3 -11   7      265.24      258.85     43.03 o 
  -2 -11   7      699.73      610.26     56.09 o 
  -1 -11   7        5.60       -6.01     12.75 o 
   0 -11   7      145.76      192.58     33.47 o 
   1 -11   7      582.19      583.25     37.73 o 
   2 -11   7      180.54      231.11     35.58 o 
   3 -11   7      345.58      313.41     64.16 o 
   4 -11   7      269.73      272.98     53.88 o 
   5 -11   7       38.84       61.02     36.97 o 
   6 -11   7      103.42       74.51     44.18 o 
   7 -11   7        1.16      -30.97     30.97 o 
  -9 -10   7        0.06      -10.00     20.32 o 
  -8 -10   7        5.53       -1.50     23.55 o 
  -7 -10   7       33.82        0.21     21.27 o 
  -6 -10   7      216.67      210.75     40.11 o 
  -5 -10   7      156.94      212.10     39.89 o 
  -4 -10   7      425.28      533.32     54.95 o 
  -3 -10   7     1230.86     1381.02     76.43 o 
  -2 -10   7       24.46       24.12     18.77 o 
  -1 -10   7      105.37      130.68     20.50 o 
   0 -10   7      176.08      180.36     34.47 o 
   1 -10   7       90.96       75.54     18.68 o 
   2 -10   7        4.59       11.75     14.22 o 
   3 -10   7      882.70      814.22     76.68 o 
   4 -10   7        0.54       47.89     32.33 o 
   5 -10   7      150.46       75.58     36.90 o 
   6 -10   7       17.86       40.11     39.68 o 
   7 -10   7       21.53       44.60     38.32 o 
  -9  -9   7        0.13       12.96     19.43 o 
  -8  -9   7      123.24       82.69     25.83 o 
  -7  -9   7      111.93       91.00     23.39 o 
  -6  -9   7      491.93      509.03     80.43 o 
  -5  -9   7      136.22      147.44     33.97 o 
  -4  -9   7     1802.92     1928.75     89.85 o 
  -3  -9   7        8.60       19.70     17.70 o 
  -2  -9   7     1891.82     2008.61     86.50 o 
  -1  -9   7      426.59      422.00     28.57 o 
   0  -9   7       14.98       29.41     13.16 o 
   1  -9   7      256.30      218.74     24.30 o 
   2  -9   7      681.32      621.78     35.61 o 
   3  -9   7      104.61       91.89     19.32 o 
   4  -9   7      960.23      968.23     81.43 o 
   5  -9   7        0.50       32.76     34.97 o 
   6  -9   7       64.06       96.42     45.32 o 
   7  -9   7       47.99        6.57     36.04 o 
   8  -9   7       67.43      159.93     54.45 o 
 -10  -8   7        0.61        5.78     39.25 o 
  -9  -8   7        1.44       -9.39     19.14 o 
  -8  -8   7       55.60       62.84     23.96 o 
  -7  -8   7       87.57       97.65     23.66 o 
  -6  -8   7     1005.47     1126.10     52.77 o 
  -5  -8   7      814.28      875.75     44.95 o 
  -4  -8   7      108.73      102.48     19.79 o 
  -3  -8   7      925.13      850.48     56.45 o 
  -2  -8   7        0.19       -1.36     12.42 o 
  -1  -8   7       13.38       12.27     11.41 o 
   0  -8   7       61.02       66.37     14.57 o 
   1  -8   7      766.27      659.45     50.17 o 
   2  -8   7      140.22      117.35     18.78 o 
   3  -8   7     3204.59     3270.77     88.82 o 
   4  -8   7       17.54        1.78     28.05 o 
   5  -8   7       21.85        7.35     30.19 o 
   6  -8   7      116.37       85.78     41.39 o 
   7  -8   7        0.19       -7.07     29.83 o 
   8  -8   7        0.00       59.66     45.67 o 
   9  -8   7       52.02       89.35     50.53 o 
 -10  -7   7       32.15       27.05     41.75 o 
  -9  -7   7        7.73       -4.37     18.65 o 
  -8  -7   7        3.66       -6.69     16.40 o 
  -7  -7   7      120.52      102.73     23.65 o 
  -6  -7   7     1089.47     1124.73     52.16 o 
  -5  -7   7        6.43      -11.17     11.17 o 
  -4  -7   7      889.76     1014.09     61.02 o 
  -3  -7   7       71.66       54.53     27.62 o 
  -2  -7   7      949.40      945.70     34.45 o 
  -1  -7   7       93.22       72.53     14.00 o 
   0  -7   7      347.91      371.69     25.43 o 
   1  -7   7      559.37      627.27     31.79 o 
   2  -7   7      924.09      872.60     37.16 o 
   3  -7   7        9.27       15.14     10.72 o 
   4  -7   7        6.85       -1.57     23.98 o 
   5  -7   7       10.92       50.81     31.47 o 
   6  -7   7      495.82      430.77     62.59 o 
   7  -7   7        0.00       -9.99     28.33 o 
   8  -7   7       68.13       61.73     44.25 o 
   9  -7   7       48.80       74.08     46.17 o 
 -10  -6   7       64.53       12.35     39.97 o 
  -9  -6   7       12.93       31.18     22.00 o 
  -8  -6   7       25.79       11.88     18.88 o 
  -7  -6   7       33.93       28.45     18.59 o 
  -6  -6   7        8.40       16.04     14.56 o 
  -5  -6   7      373.15      434.20     33.18 o 
  -4  -6   7        3.51       -2.81     11.35 o 
  -3  -6   7      346.50      368.81     34.36 o 
  -2  -6   7      554.94      515.99     28.62 o 
  -1  -6   7        0.06       -5.00      7.63 o 
   0  -6   7      105.94      124.24     16.71 o 
   1  -6   7     1548.90     1667.05     48.20 o 
   2  -6   7      178.42      189.13     19.59 o 
   3  -6   7      469.01      419.50     26.37 o 
   4  -6   7     1064.83     1153.94     62.23 o 
   5  -6   7        2.13       -9.21     23.19 o 
   6  -6   7        5.99       12.28     27.98 o 
   7  -6   7       25.06        1.43     28.40 o 
   8  -6   7       83.23      152.58     46.39 o 
   9  -6   7      137.30      102.70     48.60 o 
 -10  -5   7       17.29       43.25     38.75 o 
  -9  -5   7       62.64       24.20     26.80 o 
  -8  -5   7       47.53       56.82     21.66 o 
  -7  -5   7       90.24       95.05     23.09 o 
  -6  -5   7      238.60      197.09     26.97 o 
  -5  -5   7        2.06       36.54     19.73 o 
  -4  -5   7     1903.11     1961.96     58.71 o 
  -3  -5   7        7.69       27.69     11.35 o 
  -2  -5   7     1527.34     1589.28     40.08 o 
  -1  -5   7     2523.83     2684.47     59.45 o 
   0  -5   7      432.22      420.37     35.36 o 
   1  -5   7     1143.29     1021.32     35.97 o 
   2  -5   7        9.27       19.78     10.63 o 
   3  -5   7      533.96      525.01     43.21 o 
   4  -5   7      386.28      306.01     21.79 o 
   5  -5   7       22.72       10.99     25.19 o 
   6  -5   7        6.26       18.27     27.55 o 
   7  -5   7      142.27      175.99     47.60 o 
   8  -5   7       46.02       13.35     30.26 o 
   9  -5   7      116.66      115.61     45.39 o 
  10  -5   7       95.67      127.67     53.81 o 
 -10  -4   7       28.21        5.21     37.32 o 
  -9  -4   7       15.21       18.09     20.32 o 
  -8  -4   7      104.16      101.99     23.62 o 
  -7  -4   7       55.27       26.43     15.20 o 
  -6  -4   7        8.12       -0.22     11.24 o 
  -5  -4   7     2622.95     2584.76     88.46 o 
  -4  -4   7     1049.23      988.33     41.70 o 
  -3  -4   7      515.22      550.18     30.63 o 
  -2  -4   7      592.99      579.50     36.80 o 
  -1  -4   7      835.02      909.13     30.76 o 
   0  -4   7        2.33        1.33      8.81 o 
   1  -4   7      152.79      165.30     23.52 o 
   2  -4   7      406.05      396.01     22.29 o 
   3  -4   7     1623.12     1500.55     41.72 o 
   4  -4   7       83.17       62.04     11.89 o 
   5  -4   7      190.37      142.95     37.61 o 
   6  -4   7      102.28       99.98     34.26 o 
   7  -4   7      126.06      113.76     40.18 o 
   8  -4   7      207.28      291.03     56.24 o 
   9  -4   7       62.80       68.23     38.54 o 
  10  -4   7      333.49      444.83     72.01 o 
 -10  -3   7       39.07       13.06     36.90 o 
  -9  -3   7        3.52       -8.99     27.40 o 
  -8  -3   7      206.41      178.80     28.51 o 
  -7  -3   7       85.18       24.73     17.00 o 
  -6  -3   7      742.60      766.10     69.30 o 
  -5  -3   7      132.49      140.90     21.40 o 
  -4  -3   7     1883.12     1873.70    115.94 o 
  -3  -3   7      117.89      140.35     17.98 o 
  -2  -3   7      488.37      470.24     33.39 o 
  -1  -3   7      464.65      615.70     50.35 o 
   0  -3   7       45.36       20.41     13.24 o 
   1  -3   7      661.95      607.80     47.35 o 
   2  -3   7      688.66      705.76     27.50 o 
   3  -3   7     2042.62     1891.40     44.64 o 
   4  -3   7      797.38      712.10     26.34 o 
   5  -3   7     1060.58     1011.55     67.94 o 
   6  -3   7     1788.81     1773.46     95.35 o 
   7  -3   7      180.77      144.80     39.25 o 
   8  -3   7       37.35       -3.95     18.56 o 
   9  -3   7       75.56       39.61     36.40 o 
  10  -3   7        3.12        5.50     30.26 o 
  11  -3   7       72.59       94.49     48.32 o 
 -10  -2   7        4.22       34.97     34.61 o 
  -9  -2   7        1.68       33.61     32.40 o 
  -8  -2   7        1.28      -11.12     15.46 o 
  -7  -2   7      222.47      306.64     46.10 o 
  -6  -2   7       20.10        8.75     13.04 o 
  -5  -2   7     1149.14     1075.29     55.49 o 
  -4  -2   7       21.98        3.35      9.28 o 
  -3  -2   7     1460.33     1746.07     57.49 o 
  -2  -2   7     3968.57     4199.45    106.56 o 
  -1  -2   7        6.97       12.85      6.82 o 
   0  -2   7      985.99      959.66     30.45 o 
   1  -2   7     4897.48     4959.32    105.55 o 
   2  -2   7     6450.08     6506.75    137.02 o 
   3  -2   7      143.97      191.62     17.63 o 
   4  -2   7       60.90       64.45      9.70 o 
   5  -2   7       58.54       96.84     27.83 o 
   6  -2   7        8.94       14.70     23.41 o 
   7  -2   7       57.15       70.22     32.11 o 
   8  -2   7      334.61      320.19     34.11 o 
   9  -2   7       20.04       11.40     21.02 o 
  10  -2   7      227.68      174.35     51.24 o 
  11  -2   7       13.45       13.85     36.61 o 
 -10  -1   7        0.10        4.50     34.47 o 
  -9  -1   7        1.19       11.85     30.12 o 
  -8  -1   7      553.25      552.34     41.65 o 
  -7  -1   7      496.37      558.51     39.62 o 
  -6  -1   7      117.39      163.17     24.17 o 
  -5  -1   7       95.56       88.97     17.93 o 
  -4  -1   7      686.68      678.45     34.85 o 
  -3  -1   7      352.16      268.43     23.09 o 
  -2  -1   7     1641.37     1480.64     30.04 o 
  -1  -1   7      255.71      298.58     19.91 o 
   0  -1   7       73.81       95.28     19.13 o 
   1  -1   7     1616.31     1596.34     45.82 o 
   2  -1   7      230.72      262.68     16.95 o 
   3  -1   7     4719.69     4884.18     71.58 o 
   4  -1   7      121.48      104.23     10.19 o 
   5  -1   7     1228.86     1207.67     67.80 o 
   6  -1   7      364.11      313.73     42.25 o 
   7  -1   7      372.94      329.00     46.67 o 
   8  -1   7       20.11      -14.70     21.55 o 
   9  -1   7      235.42      212.81     31.47 o 
  10  -1   7       21.47       18.46     25.94 o 
  11  -1   7      241.87      251.60     40.57 o 
 -10   0   7        5.75       22.62     36.54 o 
  -9   0   7       87.57      141.52     45.25 o 
  -8   0   7       47.76       60.31     18.88 o 
  -7   0   7      224.89      308.30     34.11 o 
  -6   0   7       44.62       41.49     15.64 o 
  -5   0   7      736.51      708.27     38.03 o 
  -4   0   7     2207.62     2019.46     58.59 o 
  -3   0   7      745.84      786.95     44.51 o 
  -2   0   7      882.17      802.07     30.30 o 
  -1   0   7     1579.52     1648.95     92.71 o 
   0   0   7     2812.99     2654.26     51.30 o 
   1   0   7      319.53      294.51     17.53 o 
   2   0   7    23169.79    23524.15    228.15 o 
   3   0   7       25.32       47.99      8.73 o 
   4   0   7      990.25     1029.88     25.59 o 
   5   0   7        0.02        0.36     13.56 o 
   6   0   7       25.98       54.88     23.27 o 
   7   0   7      729.53      735.50     60.95 o 
   8   0   7     1110.91     1256.48     82.29 o 
   9   0   7       53.90       48.47     20.59 o 
  10   0   7      522.40      584.01     48.39 o 
  11   0   7      121.13      134.48     64.37 o 
 -10   1   7       23.23       59.45     43.18 o 
  -9   1   7        8.98       16.27     31.97 o 
  -8   1   7       46.40       39.59     19.32 o 
  -7   1   7      241.12      271.66     31.09 o 
  -6   1   7       40.03       63.17     17.76 o 
  -5   1   7      502.76      588.66     36.49 o 
  -4   1   7       37.75       10.80     10.34 o 
  -3   1   7     1416.29     1349.94     45.68 o 
  -2   1   7     3055.02     2794.43     86.85 o 
  -1   1   7     2819.50     2820.82     91.42 o 
   0   1   7       53.43       56.13      9.24 o 
   1   1   7     8073.12     8316.80    104.64 o 
   2   1   7       15.83        6.12      9.53 o 
   3   1   7     4906.47     4889.19     70.17 o 
   4   1   7        6.98       15.59      6.21 o 
   5   1   7     1502.83     1430.33     68.08 o 
   6   1   7     1252.94     1003.34     61.45 o 
   7   1   7     1244.76     1203.31     71.44 o 
   8   1   7        2.61       10.56     21.55 o 
   9   1   7      275.66      255.78     47.17 o 
  10   1   7      146.83      163.95     31.19 o 
  11   1   7       50.62       29.61     22.84 o 
 -10   2   7        1.73      -32.11     32.11 o 
  -9   2   7       12.39       19.70     30.54 o 
  -8   2   7      110.51       95.65     23.66 o 
  -7   2   7       19.31       11.08     16.34 o 
  -6   2   7      371.81      358.32     32.43 o 
  -5   2   7      166.48      167.59     23.18 o 
  -4   2   7        1.96       -4.44      9.22 o 
  -3   2   7      984.08      967.64     38.98 o 
  -2   2   7     2946.60     2738.34     87.50 o 
  -1   2   7       21.87       24.69     11.78 o 
   0   2   7      906.39      646.72     24.17 o 
   1   2   7      675.96      758.02     26.22 o 
   2   2   7    17947.65    17898.58    185.25 o 
   3   2   7     1268.45     1450.88     35.26 o 
   4   2   7       32.78        7.57      7.21 o 
   5   2   7     1269.81     1130.88     60.23 o 
   6   2   7     2046.69     1952.80     83.21 o 
   7   2   7      190.65      145.52     32.19 o 
   8   2   7      856.36      805.44     61.16 o 
   9   2   7      675.11      670.63     61.80 o 
  10   2   7       80.19       45.69     29.97 o 
  11   2   7      121.40      116.31     29.92 o 
  12   2   7       23.92       31.62     35.68 o 
  -9   3   7       48.76       28.55     34.26 o 
  -8   3   7       18.07       15.04     17.36 o 
  -7   3   7      489.69      546.48     40.40 o 
  -6   3   7     1242.35     1303.37     53.98 o 
  -5   3   7      182.53      259.84     27.64 o 
  -4   3   7       41.72       40.63     14.40 o 
  -3   3   7      139.96      158.29     20.02 o 
  -2   3   7      114.10       87.92     20.84 o 
  -1   3   7     1124.88     1129.52     53.52 o 
   0   3   7     5304.86     5749.22    124.68 o 
   1   3   7     3680.77     3509.68     61.97 o 
   2   3   7     1274.80     1224.43     59.70 o 
   3   3   7     1086.38     1131.32     31.92 o 
   4   3   7     5236.83     5482.73     76.10 o 
   5   3   7      654.09      651.58     46.10 o 
   6   3   7        1.78       15.20     14.34 o 
   7   3   7     2345.05     2485.91     99.13 o 
   8   3   7       58.74       70.44     28.05 o 
   9   3   7      115.92      103.48     33.76 o 
  10   3   7      101.78      136.13     46.71 o 
  11   3   7       34.14       48.79     22.59 o 
  12   3   7      147.77      178.13     52.24 o 
  -9   4   7       15.59       17.48     30.33 o 
  -8   4   7       66.38       61.62     21.74 o 
  -7   4   7       37.49       19.83     21.52 o 
  -6   4   7        4.66      -10.54     12.95 o 
  -5   4   7      467.24      479.27     34.32 o 
  -4   4   7       16.68       28.66     12.72 o 
  -3   4   7       90.21      110.33     23.98 o 
  -2   4   7     2364.95     2532.30     85.93 o 
  -1   4   7      329.37      481.87     37.54 o 
   0   4   7     6525.56     6328.08    133.96 o 
   1   4   7     6779.00     6173.64    125.61 o 
   2   4   7     7145.88     7584.71    101.67 o 
   3   4   7     3404.81     3500.00     61.55 o 
   4   4   7      241.14      275.54     12.36 o 
   5   4   7      211.21      204.75     29.47 o 
   6   4   7      388.50      311.30     36.83 o 
   7   4   7       16.65       -5.99     13.99 o 
   8   4   7      664.70      597.70     54.17 o 
   9   4   7     1408.73     1512.54     86.00 o 
  10   4   7       24.92        2.54     16.56 o 
  11   4   7      225.83      285.16     95.67 o 
  12   4   7        0.19       25.34     34.47 o 
  -9   5   7       56.48       78.43     44.39 o 
  -8   5   7       49.76       36.90     31.90 o 
  -7   5   7       60.42       60.32     35.93 o 
  -6   5   7     1454.18     1491.78     75.65 o 
  -5   5   7      907.04      973.87     46.70 o 
  -4   5   7      306.54      350.95     30.05 o 
  -3   5   7       98.69       70.87     21.05 o 
  -2   5   7      611.58      507.92     41.32 o 
  -1   5   7    11185.83    11912.16    212.53 o 
   0   5   7      361.93      336.71     31.62 o 
   1   5   7     2075.16     2236.42     71.15 o 
   2   5   7      621.57      615.61     34.76 o 
   3   5   7      211.74      215.01     47.71 o 
   4   5   7        1.22        5.11      9.03 o 
   5   5   7      165.11      160.11     18.45 o 
   6   5   7     1208.29     1187.18     63.94 o 
   7   5   7      107.36      152.01     31.76 o 
   8   5   7      772.47      859.04     60.52 o 
   9   5   7        0.43      -10.56     20.20 o 
  10   5   7      290.81      247.36     44.25 o 
  11   5   7       32.88       39.97     30.54 o 
  12   5   7       11.37      -24.91     25.41 o 
  -9   6   7      104.49      156.44     48.96 o 
  -8   6   7        0.38       -2.71     30.26 o 
  -7   6   7        1.81       -4.62     15.72 o 
  -6   6   7        7.07       25.02     16.62 o 
  -5   6   7       24.53       32.56     17.04 o 
  -4   6   7      102.54      120.54     27.69 o 
  -3   6   7     1223.94     1371.95     67.73 o 
  -2   6   7      695.90      864.89     51.60 o 
  -1   6   7     5242.51     5584.79    134.31 o 
   0   6   7     2151.59     2021.39     72.72 o 
   1   6   7       43.79       24.76     12.28 o 
   2   6   7     1164.22     1217.44     36.03 o 
   3   6   7      329.25      351.63     29.44 o 
   4   6   7      775.39      752.06     28.78 o 
   5   6   7      275.71      262.68     26.83 o 
   6   6   7      479.79      457.25     43.39 o 
   7   6   7      411.50      474.37     46.82 o 
   8   6   7        2.39       -0.07     18.77 o 
   9   6   7      977.09     1096.90     72.51 o 
  10   6   7      256.45      259.63     45.46 o 
  11   6   7        3.94        2.21     26.26 o 
  12   6   7        5.03      -11.42     29.76 o 
  -8   7   7       46.26       39.04     35.11 o 
  -7   7   7       27.09       29.87     18.08 o 
  -6   7   7       67.38       64.39     30.37 o 
  -5   7   7      112.59       88.00     26.12 o 
  -4   7   7      315.86      283.11     38.89 o 
  -3   7   7      312.94      271.19     36.33 o 
  -2   7   7     1004.88      851.19     52.95 o 
  -1   7   7      281.59      280.11     32.90 o 
   0   7   7     1922.98     1907.91     73.08 o 
   1   7   7      113.78       82.66     13.20 o 
   2   7   7        8.16       25.09     19.45 o 
   3   7   7      612.95      516.13     52.88 o 
   4   7   7     1632.62     1681.28     45.12 o 
   5   7   7      123.70      147.43     15.83 o 
   6   7   7      625.09      569.72     46.75 o 
   7   7   7      256.71      352.27     40.89 o 
   8   7   7      878.73      859.90     61.52 o 
   9   7   7       87.51       65.59     28.48 o 
  10   7   7        2.92      -18.06     21.48 o 
  11   7   7        5.37      -18.70     22.91 o 
  12   7   7        4.92       32.54     36.54 o 
  -7   8   7       24.22       27.87     15.27 o 
  -6   8   7       37.80        2.07     15.09 o 
  -5   8   7      125.05      134.03     31.90 o 
  -4   8   7      211.79      182.84     34.40 o 
  -3   8   7      151.39      122.39     28.05 o 
  -2   8   7       21.97       11.06     14.70 o 
  -1   8   7      548.69      605.25     33.70 o 
   0   8   7      698.24      809.28     34.64 o 
   1   8   7      794.68      836.58     66.62 o 
   2   8   7      568.70      429.23     24.93 o 
   3   8   7       54.20       49.74     15.77 o 
   4   8   7      277.22      288.61     28.48 o 
   5   8   7      303.15      350.93     23.41 o 
   6   8   7      466.27      454.32     44.60 o 
   7   8   7      199.19      251.57     36.97 o 
   8   8   7        2.96        4.21     19.13 o 
   9   8   7       98.88      102.55     33.40 o 
  10   8   7       13.42       13.27     24.48 o 
  11   8   7       62.09       78.79     36.40 o 
  12   8   7       28.39       43.11     37.40 o 
  -7   9   7        0.01       13.87     16.33 o 
  -6   9   7       62.03        0.07     26.83 o 
  -5   9   7       37.01       24.23     14.63 o 
  -4   9   7       19.81       11.85     20.13 o 
  -3   9   7      543.81      539.37     36.41 o 
  -2   9   7       46.31       33.61     12.23 o 
  -1   9   7       26.14       37.66     13.16 o 
   0   9   7      218.27      179.05     20.98 o 
   1   9   7       27.02       13.13      8.23 o 
   2   9   7        6.24       24.05     11.85 o 
   3   9   7       46.17       47.82     16.27 o 
   4   9   7      161.98      165.21     24.55 o 
   5   9   7      318.72      359.62     32.69 o 
   6   9   7      191.78      182.91     34.54 o 
   7   9   7      200.50      221.24     36.61 o 
   8   9   7        2.05      -15.06     15.91 o 
   9   9   7        3.92       -9.63     20.41 o 
  10   9   7      176.30      180.63     41.25 o 
  11   9   7        0.59       10.70     28.62 o 
  12   9   7       23.45      -13.77     33.69 o 
  -7  10   7       20.95       31.35     20.44 o 
  -6  10   7       20.56       38.60     18.12 o 
  -5  10   7       32.86       27.07     16.57 o 
  -4  10   7        6.42        8.80     13.00 o 
  -3  10   7      170.21      185.33     25.79 o 
  -2  10   7       27.47       18.97     13.18 o 
  -1  10   7        5.28        1.43      9.06 o 
   0  10   7       15.38       56.55     13.47 o 
   1  10   7      107.67      132.67     27.62 o 
   2  10   7      463.69      511.13     43.32 o 
   3  10   7      668.01      644.94     44.53 o 
   4  10   7      342.92      367.32     35.97 o 
   5  10   7        3.18        6.57     11.13 o 
   6  10   7      587.91      631.88     51.92 o 
   7  10   7      275.80      350.27     45.89 o 
   8  10   7       15.75        8.42     21.12 o 
   9  10   7      127.91      184.70     39.54 o 
  10  10   7      141.83       84.93     33.47 o 
  11  10   7       28.20       56.81     35.61 o 
  -6  11   7       29.32       53.83     21.79 o 
  -5  11   7        8.07       20.46     17.81 o 
  -4  11   7        8.85        9.87     13.89 o 
  -3  11   7       51.15       50.95     17.38 o 
  -2  11   7       16.52       17.92     17.24 o 
  -1  11   7        3.62       -7.78     13.27 o 
   0  11   7      322.17      337.42     41.04 o 
   1  11   7        6.23       18.48     16.84 o 
   2  11   7        3.41       10.85     14.56 o 
   3  11   7     1336.70     1433.47     70.01 o 
   4  11   7      147.92      180.56     30.33 o 
   5  11   7      565.99      524.62     43.32 o 
   6  11   7       12.74       27.83     13.42 o 
   7  11   7      225.61      301.95     46.46 o 
   8  11   7        5.98       -8.28     20.91 o 
   9  11   7       94.78       56.67     32.04 o 
  11  11   7        0.07        9.35     29.47 o 
  -6  12   7       15.96      -21.34     24.91 o 
  -5  12   7       15.77       -2.00     24.34 o 
  -4  12   7       34.48       46.17     27.40 o 
  -3  12   7      121.17      191.83     39.18 o 
  -2  12   7      111.70       78.72     26.91 o 
  -1  12   7        7.27       28.83     20.55 o 
   0  12   7       30.34        2.14     14.70 o 
   1  12   7      453.31      516.91     49.46 o 
   2  12   7       48.76       73.86     24.34 o 
   3  12   7      108.96      150.87     30.62 o 
   4  12   7      158.65      167.78     30.83 o 
   5  12   7       37.01       44.03     21.05 o 
   6  12   7      249.27      207.18     33.97 o 
   7  12   7      301.31      336.56     52.10 o 
   8  12   7      104.70       94.06     34.33 o 
   9  12   7        3.53        5.28     24.41 o 
  11  12   7        1.65       39.47     34.33 o 
  -5  13   7       14.66      -21.41     21.41 o 
  -4  13   7       45.22        9.06     24.12 o 
  -3  13   7        0.57       -2.36     20.27 o 
  -2  13   7       44.84       26.26     22.55 o 
  -1  13   7       79.97       47.60     24.26 o 
   0  13   7      416.54      434.77     50.88 o 
   1  13   7        3.17        5.00     16.84 o 
   2  13   7      137.04      200.11     36.54 o 
   3  13   7        1.92       -7.71     14.77 o 
   4  13   7        1.07       22.48     19.05 o 
   5  13   7      162.26      215.38     36.47 o 
   6  13   7      436.32      461.88     49.89 o 
   7  13   7      269.62      342.42     60.30 o 
   8  13   7       16.13      -25.19     25.19 o 
   9  13   7      118.65      133.10     41.11 o 
  11  13   7        3.99       46.32     39.32 o 
  -4  14   7       21.48       10.70     25.62 o 
  -3  14   7       87.35       92.35     34.47 o 
  -2  14   7      216.47      279.76     48.74 o 
  -1  14   7        2.30        6.99     19.48 o 
   0  14   7        9.63       -2.28     18.48 o 
   1  14   7      111.28       83.71     30.26 o 
   2  14   7      108.06       87.92     28.26 o 
   3  14   7      168.94      184.55     37.18 o 
   4  14   7      538.48      594.13     55.95 o 
   5  14   7        1.10       13.70     20.70 o 
   6  14   7      502.77      682.69     62.37 o 
   8  14   7       58.62       99.06     42.82 o 
   9  14   7      155.73      217.95     50.96 o 
  -4  15   7        9.57       17.27     32.76 o 
  -3  15   7       43.08       57.09     29.47 o 
  -2  15   7        6.77       31.19     27.26 o 
  -1  15   7      401.32      381.31     55.45 o 
   0  15   7       47.91       28.26     22.77 o 
   1  15   7      178.44       81.36     30.62 o 
   2  15   7      679.38      624.74     61.30 o 
   3  15   7      263.31      248.93     44.39 o 
   4  15   7        8.25        2.43     20.34 o 
   5  15   7      364.02      371.18     50.60 o 
   6  15   7       51.31       17.41     26.12 o 
   8  15   7       13.89       25.76     49.81 o 
  -3  16   7       10.13       -9.78     27.26 o 
  -2  16   7      164.76      158.29     40.61 o 
  -1  16   7       24.75       44.68     29.33 o 
   0  16   7      110.56       61.16     28.40 o 
   1  16   7        1.97      -19.48     19.48 o 
   2  16   7       16.66       25.26     24.98 o 
   3  16   7       91.58       78.86     30.76 o 
   4  16   7       87.24      106.05     34.68 o 
   5  16   7       94.26       41.82     30.83 o 
   6  16   7      219.72      157.93     43.68 o 
   8  16   7      151.17      495.14    115.04 o 
  -1  17   7      114.66      134.45     41.82 o 
   0  17   7       53.07       39.68     30.54 o 
   1  17   7       11.88       34.33     27.26 o 
   2  17   7        0.88      -20.05     20.05 o 
   3  17   7       68.89       57.66     31.04 o 
   4  17   7        1.49       10.56     25.62 o 
   5  17   7        7.70      -23.55     23.55 o 
   6  17   7      118.77      148.37     42.89 o 
   8  17   7       70.69      488.22    188.84 o 
   0  18   7        1.34       -2.71     26.48 o 
   1  18   7       22.21       67.16     34.97 o 
   2  18   7        0.72       35.83     31.62 o 
   3  18   7        3.22       -5.57     26.48 o 
   4  18   7       97.75       51.53     32.04 o 
   5  18   7       62.04       18.06     29.76 o 
   6  18   7        0.62       -3.21     34.40 o 
   3  19   7       31.44       35.26     33.47 o 
   4  19   7       67.82      117.26     41.82 o 
  -3 -16   8       17.29       47.74     32.97 o 
  -2 -16   8        0.13       10.92     30.26 o 
  -1 -16   8       17.58       13.99     28.62 o 
  -5 -15   8        4.12        8.56     31.76 o 
  -4 -15   8      112.19      134.17     43.39 o 
  -3 -15   8        5.79        9.78     26.26 o 
  -2 -15   8        1.96      -12.99     23.91 o 
  -1 -15   8        0.11       -9.71     21.77 o 
   0 -15   8      130.79      102.13     37.47 o 
   1 -15   8        2.09       28.68     21.45 o 
   2 -15   8       29.53       46.32     24.73 o 
  -6 -14   8        1.10      -25.41     25.41 o 
  -5 -14   8      210.92      222.88     48.53 o 
  -4 -14   8      160.82      195.83     48.32 o 
  -3 -14   8        8.64      -10.70     21.48 o 
  -2 -14   8       17.72       -3.93     23.55 o 
  -1 -14   8       73.35      120.40     35.97 o 
   0 -14   8        0.22        4.21     23.05 o 
   1 -14   8       57.71       53.12     22.56 o 
   2 -14   8       38.05        5.98     19.80 o 
   3 -14   8       27.30      110.05     43.18 o 
  -7 -13   8       37.04       44.89     32.19 o 
  -6 -13   8       87.36       60.02     32.83 o 
  -5 -13   8      162.49      200.75     45.75 o 
  -4 -13   8        2.94       22.20     26.69 o 
  -3 -13   8       90.70       72.15     33.04 o 
  -2 -13   8       14.17      -10.21     22.69 o 
  -1 -13   8       13.63       22.69     22.69 o 
   0 -13   8       23.71       22.71     17.64 o 
   1 -13   8       89.40       97.00     23.51 o 
   2 -13   8       54.54       55.64     21.07 o 
   3 -13   8      190.88      178.92     49.24 o 
   4 -13   8        3.23      -33.11     33.11 o 
   5 -13   8        0.76      -34.11     38.18 o 
  -8 -12   8       41.59       24.19     32.26 o 
  -7 -12   8      117.50       85.21     35.97 o 
  -6 -12   8      197.42      158.65     42.25 o 
  -5 -12   8        0.10       -6.21     20.34 o 
  -4 -12   8        3.19        3.21     20.27 o 
  -3 -12   8      162.52      187.62     42.03 o 
  -2 -12   8        6.84       37.11     24.12 o 
  -1 -12   8       45.14       44.68     26.55 o 
   0 -12   8      356.19      364.13     33.30 o 
   1 -12   8      326.43      307.07     32.49 o 
   2 -12   8      283.57      363.89     35.42 o 
   3 -12   8       64.56       58.66     38.04 o 
   4 -12   8        7.51      -19.77     28.33 o 
   5 -12   8       18.12        0.14     35.11 o 
   6 -12   8       10.78        4.64     38.97 o 
  -8 -11   8      141.78      107.69     42.61 o 
  -7 -11   8      114.09      133.53     42.46 o 
  -6 -11   8        2.58       -1.64     21.48 o 
  -5 -11   8       19.71       19.63     22.41 o 
  -4 -11   8      253.81      238.01     43.89 o 
  -3 -11   8       81.10       41.54     26.33 o 
  -2 -11   8       15.17       14.49     19.55 o 
  -1 -11   8      626.71      618.39     56.38 o 
   0 -11   8       48.46       23.54     25.41 o 
   1 -11   8      282.66      318.90     31.49 o 
   2 -11   8       29.37       28.38     18.41 o 
   3 -11   8       51.82       41.87     18.69 o 
   4 -11   8       50.18       39.68     33.83 o 
   5 -11   8       33.60       52.74     35.40 o 
   6 -11   8        0.92       -9.06     37.61 o 
  -8 -10   8       36.05       81.07     34.26 o 
  -7 -10   8       20.75       11.99     22.77 o 
  -6 -10   8       74.94       79.79     30.40 o 
  -5 -10   8      296.39      232.30     43.32 o 
  -4 -10   8       23.76       13.27     22.34 o 
  -3 -10   8      156.96      187.62     37.61 o 
  -2 -10   8      166.39      176.06     33.90 o 
  -1 -10   8       28.42       -6.49     15.91 o 
   0 -10   8      258.00      300.89     30.72 o 
   1 -10   8      336.57      342.57     30.23 o 
   2 -10   8       78.42      102.08     29.76 o 
   3 -10   8      197.14      196.91     26.63 o 
   4 -10   8       62.51       24.12     33.54 o 
   5 -10   8        3.07       40.89     36.97 o 
   6 -10   8      126.71      124.46     51.10 o 
   7 -10   8       18.29       39.39     41.68 o 
  -9  -9   8       19.40       23.01     23.24 o 
  -8  -9   8        7.31        6.39     18.76 o 
  -7  -9   8      112.54      112.73     25.73 o 
  -6  -9   8       74.93        6.49     20.05 o 
  -5  -9   8      133.02      178.56     36.90 o 
  -4  -9   8      102.92      164.86     36.25 o 
  -3  -9   8        5.52        2.57     16.41 o 
  -2  -9   8        0.80        0.07     16.70 o 
  -1  -9   8      751.62      845.98     39.20 o 
   0  -9   8      199.25      246.02     24.75 o 
   1  -9   8      225.23      209.99     35.04 o 
   2  -9   8     2868.87     2791.33    103.84 o 
   3  -9   8      751.63      720.04     39.33 o 
   4  -9   8        5.06       -8.35     28.62 o 
   5  -9   8       79.11      114.47     43.39 o 
   6  -9   8       14.20       47.96     38.89 o 
   7  -9   8      131.37      107.05     47.39 o 
   8  -9   8       38.24       41.39     41.68 o 
  -9  -8   8        8.24        6.41     20.62 o 
  -8  -8   8       32.42       35.67     21.48 o 
  -7  -8   8       12.82        6.49     17.51 o 
  -6  -8   8      328.11      404.25     51.38 o 
  -5  -8   8      297.32      286.59     30.53 o 
  -4  -8   8       17.60       33.20     14.92 o 
  -3  -8   8       15.14        6.57     17.70 o 
  -2  -8   8      298.64      419.85     44.18 o 
  -1  -8   8      243.59      239.74     22.54 o 
   0  -8   8       27.64       35.17     27.37 o 
   1  -8   8      132.18      166.04     32.90 o 
   2  -8   8       27.05       17.25     14.38 o 
   3  -8   8       27.14       20.66     13.91 o 
   4  -8   8       49.29       61.66     33.33 o 
   5  -8   8       85.77       62.37     37.11 o 
   6  -8   8      190.91      265.70     59.45 o 
   7  -8   8      124.84      115.97     47.17 o 
   8  -8   8       44.94       86.71     41.96 o 
  -9  -7   8       37.10       28.40     37.57 o 
  -8  -7   8       33.72       36.04     22.01 o 
  -7  -7   8      404.27      484.33     73.83 o 
  -6  -7   8        4.50       22.82     17.12 o 
  -5  -7   8      490.43      479.76     36.66 o 
  -4  -7   8       25.84       51.90     16.02 o 
  -3  -7   8       66.29       60.74     15.94 o 
  -2  -7   8      309.38      360.12     40.46 o 
  -1  -7   8      968.71      917.32     36.75 o 
   0  -7   8       57.77       25.83     12.72 o 
   1  -7   8      175.22      177.64     21.39 o 
   2  -7   8      237.03      248.14     23.83 o 
   3  -7   8        9.28       12.15     12.37 o 
   4  -7   8        4.55       -2.50     24.69 o 
   5  -7   8      229.99      275.26     52.03 o 
   6  -7   8      274.45      348.91     61.45 o 
   7  -7   8        9.75       -1.86     34.18 o 
   8  -7   8       60.44       60.23     42.11 o 
   9  -7   8        0.39       -1.86     38.89 o 
  -9  -6   8       22.19       -2.25     31.47 o 
  -8  -6   8       83.68       67.66     22.95 o 
  -7  -6   8        0.75       16.92     16.22 o 
  -6  -6   8       79.55       76.81     31.12 o 
  -5  -6   8       48.46       89.62     20.29 o 
  -4  -6   8       51.99       82.89     18.81 o 
  -3  -6   8      714.76      772.85     60.30 o 
  -2  -6   8      427.20      500.28     45.03 o 
  -1  -6   8      105.94       95.32     15.08 o 
   0  -6   8     1835.83     1948.12     53.09 o 
   1  -6   8      439.08      461.60     71.40 o 
   2  -6   8       41.66       39.03     12.92 o 
   3  -6   8       94.15       83.56     28.94 o 
   4  -6   8      161.75      166.93     39.61 o 
   5  -6   8        1.70        6.78     26.62 o 
   6  -6   8        6.59        9.21     28.90 o 
   7  -6   8      106.43       70.72     39.04 o 
   8  -6   8      181.24      286.75     61.95 o 
   9  -6   8      119.99      152.94     54.67 o 
 -10  -5   8        7.47       -7.92     37.68 o 
  -9  -5   8       68.37       56.19     22.96 o 
  -8  -5   8       22.94       17.47     18.84 o 
  -7  -5   8        2.69        4.53     15.12 o 
  -6  -5   8      157.13      114.79     23.24 o 
  -5  -5   8       65.29      129.05     22.13 o 
  -4  -5   8      668.38      659.70     37.72 o 
  -3  -5   8        0.29        7.30     10.25 o 
  -2  -5   8      407.40      404.22     39.32 o 
  -1  -5   8      744.01      663.82     29.31 o 
   0  -5   8     2524.01     2453.12     57.62 o 
   1  -5   8       21.90        6.33      9.24 o 
   2  -5   8      914.75      886.49     35.83 o 
   3  -5   8      460.70      451.52     26.58 o 
   4  -5   8      548.72      529.61     58.31 o 
   5  -5   8       34.13       14.77     25.19 o 
   6  -5   8      279.36      240.29     50.46 o 
   7  -5   8        0.39       24.41     31.33 o 
   8  -5   8      147.58      213.46     52.67 o 
   9  -5   8        0.66       -8.92     33.69 o 
  10  -5   8      108.43      177.92     55.38 o 
 -10  -4   8      117.33       82.79     46.03 o 
  -9  -4   8      229.54      152.97     29.06 o 
  -8  -4   8      190.36      110.77     24.34 o 
  -7  -4   8      257.90      296.87     33.84 o 
  -6  -4   8       17.88        5.54     13.96 o 
  -5  -4   8      135.05      106.19     20.06 o 
  -4  -4   8       33.74       44.43     22.16 o 
  -3  -4   8      566.52      521.84     49.49 o 
  -2  -4   8      286.70      253.64     32.11 o 
  -1  -4   8      277.65      277.54     19.92 o 
   0  -4   8      443.08      469.94     25.31 o 
   1  -4   8     3021.50     3178.69     65.51 o 
   2  -4   8        3.39       -3.29     10.81 o 
   3  -4   8        1.33       -5.79      7.85 o 
   4  -4   8        0.02        1.71     19.98 o 
   5  -4   8      208.37      251.85     44.25 o 
   6  -4   8      130.87      130.10     39.39 o 
   7  -4   8      475.29      411.00     58.66 o 
   8  -4   8       39.59       66.37     39.97 o 
   9  -4   8      266.08      320.79     62.16 o 
  10  -4   8        7.79       45.03     36.83 o 
 -10  -3   8       11.84       13.35     36.25 o 
  -9  -3   8      143.18      132.14     34.72 o 
  -8  -3   8      140.93      116.06     25.40 o 
  -7  -3   8      246.62      285.95     72.26 o 
  -6  -3   8       51.60       34.82     16.21 o 
  -5  -3   8        7.54        5.99     13.15 o 
  -4  -3   8      213.87      184.18     28.83 o 
  -3  -3   8      550.11      551.02     41.64 o 
  -2  -3   8     3125.24     3316.31     58.60 o 
  -1  -3   8      563.92      466.60     40.50 o 
   0  -3   8     3749.49     3649.49     68.24 o 
   1  -3   8      745.85      746.93     30.37 o 
   2  -3   8     1522.35     1509.03     42.20 o 
   3  -3   8     1545.56     1611.92     42.98 o 
   4  -3   8      362.23      284.31     19.22 o 
   5  -3   8      664.46      712.17     61.95 o 
   6  -3   8      361.00      335.92     50.67 o 
   7  -3   8        4.91        4.50     23.62 o 
   8  -3   8      250.54      279.11     52.45 o 
   9  -3   8        0.76      -21.55     29.83 o 
  10  -3   8       40.14       54.60     43.03 o 
 -10  -2   8        2.10      -29.47     29.47 o 
  -9  -2   8      106.91       64.66     39.54 o 
  -8  -2   8      104.74      104.95     24.61 o 
  -7  -2   8        7.57       11.46     21.02 o 
  -6  -2   8      163.07      116.77     23.24 o 
  -5  -2   8       17.79        7.99     12.79 o 
  -4  -2   8     2234.12     2169.27     62.80 o 
  -3  -2   8      329.93      401.51     27.98 o 
  -2  -2   8       27.97       56.89     21.48 o 
  -1  -2   8      845.53      826.56     33.36 o 
   0  -2   8     4130.43     3892.33     85.89 o 
   1  -2   8     4486.31     4384.30     74.47 o 
   2  -2   8      109.49      122.81     14.28 o 
   3  -2   8     1335.23     1379.25     38.42 o 
   4  -2   8        0.14       -4.44      6.60 o 
   5  -2   8      741.28      810.65     63.73 o 
   6  -2   8      136.00      166.36     39.39 o 
   7  -2   8      234.40      254.71     47.32 o 
   8  -2   8       58.35       34.26     33.26 o 
   9  -2   8       55.30       62.29     23.47 o 
  10  -2   8        2.41       -7.99     30.26 o 
  11  -2   8        0.23      -32.83     32.83 o 
 -10  -1   8       41.67       28.69     34.68 o 
  -9  -1   8        1.82       13.77     30.76 o 
  -8  -1   8      339.44      456.56     49.42 o 
  -7  -1   8      421.06      426.38     55.84 o 
  -6  -1   8       55.35       59.35     18.02 o 
  -5  -1   8       13.42       10.16     12.13 o 
  -4  -1   8      186.85      170.91     22.84 o 
  -3  -1   8       12.41       13.77     10.10 o 
  -2  -1   8     1193.30     1158.06     41.96 o 
  -1  -1   8       37.72       58.15     11.42 o 
   0  -1   8     7151.08     6534.27     93.33 o 
   1  -1   8     1420.43     1464.81     46.64 o 
   2  -1   8     1137.27     1140.35     34.45 o 
   3  -1   8      116.96      141.83     23.66 o 
   4  -1   8       74.93       75.26     10.50 o 
   5  -1   8        6.57       -4.00     13.99 o 
   6  -1   8      270.17      400.15     48.96 o 
   7  -1   8      255.66      249.35     43.96 o 
   8  -1   8      557.84      540.60     60.66 o 
   9  -1   8        2.73      -12.86     15.22 o 
  10  -1   8       13.53       40.15     25.87 o 
  11  -1   8       65.17       23.84     35.97 o 
  -9   0   8      136.96      123.25     47.46 o 
  -8   0   8      226.48      211.32     31.11 o 
  -7   0   8        3.40       -0.02     15.47 o 
  -6   0   8      211.77      203.81     30.54 o 
  -5   0   8       72.14      117.35     20.67 o 
  -4   0   8       24.85       25.66     12.85 o 
  -3   0   8     1586.13     1560.23     51.12 o 
  -2   0   8      570.61      646.03     24.84 o 
  -1   0   8     1333.67     1266.70     35.91 o 
   0   0   8      121.68      120.39     13.46 o 
   1   0   8      287.06      300.25     19.19 o 
   2   0   8     3757.38     3920.89     66.63 o 
   3   0   8      166.79      125.61     13.19 o 
   4   0   8      396.93      406.30     28.65 o 
   5   0   8      481.09      476.16     45.39 o 
   6   0   8       72.39       76.79     25.48 o 
   7   0   8     1090.13      998.99     71.65 o 
   8   0   8       88.18      165.71     41.32 o 
   9   0   8        0.29        6.14     26.69 o 
  10   0   8       71.95       60.75     24.77 o 
  11   0   8       43.36       55.68     31.69 o 
  -9   1   8       39.56       15.84     32.33 o 
  -8   1   8      192.69      194.53     37.93 o 
  -7   1   8      206.09      184.17     27.97 o 
  -6   1   8        4.40        5.05     14.82 o 
  -5   1   8       96.27      117.93     30.44 o 
  -4   1   8      393.72      390.24     30.85 o 
  -3   1   8      244.44      248.80     24.36 o 
  -2   1   8     8543.80     8813.25    113.74 o 
  -1   1   8     3155.79     3070.31     58.31 o 
   0   1   8      995.67     1199.00     35.47 o 
   1   1   8       67.46       77.36     12.06 o 
   2   1   8      933.64     1116.42     41.71 o 
   3   1   8      377.34      420.88     20.67 o 
   4   1   8      136.86      139.57     12.29 o 
   5   1   8      560.09      539.17     46.03 o 
   6   1   8       87.00       93.13     27.48 o 
   7   1   8     1817.46     1705.73     86.71 o 
   8   1   8      166.92      210.75     41.54 o 
   9   1   8       95.97       33.40     28.69 o 
  10   1   8       18.76       14.46     19.53 o 
  11   1   8       11.10       12.66     21.33 o 
  -9   2   8       39.49       56.67     37.47 o 
  -8   2   8       19.27       17.75     18.20 o 
  -7   2   8      206.92      255.58     48.64 o 
  -6   2   8        1.04        0.21     16.02 o 
  -5   2   8       80.77       35.41     21.23 o 
  -4   2   8        2.97       10.02     11.18 o 
  -3   2   8      914.29      880.38     53.74 o 
  -2   2   8      380.55      442.26     39.04 o 
  -1   2   8      142.54      147.26     15.42 o 
   0   2   8      325.29      328.84     19.48 o 
   1   2   8     2431.64     2636.91     54.17 o 
   2   2   8     8124.04     8641.21    112.59 o 
   3   2   8      505.90      563.61     23.81 o 
   4   2   8     1933.87     2002.03     41.94 o 
   5   2   8       62.88       24.62     16.63 o 
   6   2   8     2132.63     2096.54     90.28 o 
   7   2   8     1448.61     1402.07     79.15 o 
   8   2   8      150.53      161.72     36.75 o 
   9   2   8       99.15       65.09     31.47 o 
  10   2   8       13.40       14.71     17.59 o 
  11   2   8        6.72        8.89     20.07 o 
  12   2   8       47.46       49.81     41.39 o 
  -9   3   8       10.85       13.56     32.97 o 
  -8   3   8       42.34       46.44     37.11 o 
  -7   3   8        7.67       -6.89     15.99 o 
  -6   3   8      716.34      672.96     59.09 o 
  -5   3   8      753.26      695.28    118.54 o 
  -4   3   8      278.78      257.35     27.31 o 
  -3   3   8      586.64      665.07     50.31 o 
  -2   3   8       29.50       18.48     14.56 o 
  -1   3   8      243.24      214.96     28.83 o 
   0   3   8      219.50      224.16     27.26 o 
   1   3   8      366.77      408.66     22.10 o 
   2   3   8     5678.22     5379.87     83.46 o 
   3   3   8      401.51      440.73     36.00 o 
   4   3   8      451.27      442.88     31.51 o 
   5   3   8     2607.36     2553.43     94.56 o 
   6   3   8     1264.86     1253.41     68.37 o 
   7   3   8     2780.84     3023.73    113.26 o 
   8   3   8       20.30       23.05     24.76 o 
   9   3   8      144.27       71.65     32.33 o 
  10   3   8       32.20        4.85     26.69 o 
  11   3   8       57.61       40.20     24.25 o 
  12   3   8        1.23      -19.05     31.54 o 
  -9   4   8        1.76        4.28     33.40 o 
  -8   4   8       36.67       27.12     20.21 o 
  -7   4   8      127.39      113.56     24.01 o 
  -6   4   8       52.04       53.30     18.81 o 
  -5   4   8      660.64      759.33     44.03 o 
  -4   4   8      897.02      893.26     59.59 o 
  -3   4   8      140.77      154.79     29.55 o 
  -2   4   8      374.76      390.30     39.47 o 
  -1   4   8      146.67       62.45     19.20 o 
   0   4   8      144.65       81.64     18.98 o 
   1   4   8       26.27      120.90     20.62 o 
   2   4   8     1908.20     1774.67     83.28 o 
   3   4   8      103.38      104.61     13.33 o 
   4   4   8     8993.43     9177.76    155.72 o 
   5   4   8     2783.64     2850.95     99.56 o 
   6   4   8      561.73      678.77     51.67 o 
   7   4   8       11.04        2.14     15.84 o 
   8   4   8       10.45        4.64     19.05 o 
   9   4   8        6.57        1.28     22.34 o 
  10   4   8        8.41       15.56     27.83 o 
  11   4   8        3.32       -7.46     18.67 o 
  12   4   8       27.89       19.98     32.83 o 
  -9   5   8       18.73        1.43     32.83 o 
  -8   5   8        2.42       -9.44     17.94 o 
  -7   5   8       17.02       23.65     18.88 o 
  -6   5   8      123.19      150.22     25.41 o 
  -5   5   8      472.71      584.75     40.45 o 
  -4   5   8       88.75       95.13     26.12 o 
  -3   5   8      122.12      124.89     27.55 o 
  -2   5   8       27.98       27.83     15.84 o 
  -1   5   8     2187.30     1765.61     73.15 o 
   0   5   8        1.94        2.57      9.49 o 
   1   5   8     1902.11     1854.53     68.23 o 
   2   5   8     1024.39     1259.55     53.45 o 
   3   5   8     1784.97     1698.90     44.67 o 
   4   5   8     2323.86     2270.75     40.24 o 
   5   5   8      782.37      792.31     52.24 o 
   6   5   8      100.63       78.79     23.84 o 
   7   5   8       43.27       57.81     24.41 o 
   8   5   8        2.92      -16.84     16.84 o 
   9   5   8        0.19       22.55     24.76 o 
  10   5   8       72.38       40.96     30.47 o 
  11   5   8       97.49       60.91     24.37 o 
  12   5   8        1.29      -15.99     31.69 o 
  -8   6   8       19.39       42.61     35.68 o 
  -7   6   8      140.55      130.08     27.00 o 
  -6   6   8       26.24       35.39     18.24 o 
  -5   6   8      391.65      415.14     49.31 o 
  -4   6   8      269.17      291.68     41.18 o 
  -3   6   8      261.25      239.93     36.04 o 
  -2   6   8      190.04      165.00     29.76 o 
  -1   6   8      756.68      645.23     45.53 o 
   0   6   8      134.28       60.02     18.27 o 
   1   6   8      544.64      462.46     37.04 o 
   2   6   8     2633.17     2475.07     78.36 o 
   3   6   8      614.33      480.10     27.17 o 
   4   6   8      816.58      886.28     24.97 o 
   5   6   8     2068.94     2055.94     75.36 o 
   6   6   8      480.17      562.23     48.74 o 
   7   6   8      160.64      195.76     34.68 o 
   8   6   8       44.92       32.69     23.12 o 
   9   6   8        5.35       22.27     24.55 o 
  10   6   8      195.45      264.34     46.75 o 
  11   6   8      129.91      129.87     29.30 o 
  12   6   8        1.58       26.12     29.97 o 
  -8   7   8        3.13       28.69     36.61 o 
  -7   7   8        7.83        1.19     18.45 o 
  -6   7   8        0.52       26.69     21.98 o 
  -5   7   8      149.40      183.13     38.25 o 
  -4   7   8      118.40       86.50     25.26 o 
  -3   7   8        4.94        1.28     13.99 o 
  -2   7   8     1586.69     1701.31     78.57 o 
  -1   7   8      940.21      937.54     55.24 o 
   0   7   8      338.62      388.23     37.97 o 
   1   7   8     1855.56     1886.29     73.22 o 
   2   7   8     4478.43     4874.01     88.32 o 
   3   7   8       27.20       12.23      7.16 o 
   4   7   8      707.99      695.88     30.51 o 
   5   7   8      127.54      144.16     16.47 o 
   6   7   8      609.34      682.84     51.24 o 
   7   7   8        0.55       10.13     18.41 o 
   8   7   8        2.83       -0.43     19.63 o 
   9   7   8       23.06        7.56     20.84 o 
  10   7   8       64.28       35.11     28.97 o 
  11   7   8       23.18        6.64     27.98 o 
  12   7   8       32.83       16.34     30.26 o 
  -7   8   8        8.23        3.94     17.76 o 
  -6   8   8        0.34       10.63     23.77 o 
  -5   8   8       28.63        7.78     20.34 o 
  -4   8   8       90.62       78.86     27.83 o 
  -3   8   8      604.87      512.91     50.31 o 
  -2   8   8      686.52      652.86     52.60 o 
  -1   8   8     1422.99     1261.55     65.94 o 
   0   8   8       24.45       43.48     11.86 o 
   1   8   8      610.49      677.03     31.48 o 
   2   8   8       59.59       22.51      9.04 o 
   3   8   8     1760.39     1703.93     45.95 o 
   4   8   8      515.01      530.25     36.25 o 
   5   8   8      706.31      679.08     31.75 o 
   6   8   8        0.58       46.25     20.20 o 
   7   8   8        4.89       10.35     16.91 o 
   8   8   8        3.75       -6.28     19.84 o 
   9   8   8      111.34      149.80     39.47 o 
  10   8   8        2.92       -9.49     23.05 o 
  12   8   8        4.17      -17.70     27.55 o 
  -7   9   8        3.48        9.05     17.20 o 
  -6   9   8       14.81       -8.54     15.34 o 
  -5   9   8       95.76       98.82     22.35 o 
  -4   9   8      223.07      210.26     28.49 o 
  -3   9   8       81.76      111.76     27.65 o 
  -2   9   8       41.85       29.63     21.77 o 
  -1   9   8      597.17      689.95     51.38 o 
   0   9   8        5.09       -0.55      7.27 o 
   1   9   8       35.26       31.51     21.34 o 
   2   9   8      740.85      754.50     54.81 o 
   3   9   8      939.06      990.71     53.67 o 
   4   9   8      582.15      609.76     40.75 o 
   5   9   8      499.30      463.23     29.25 o 
   6   9   8      563.95      554.80     50.96 o 
   7   9   8        7.32       11.49     18.34 o 
   8   9   8      278.51      286.25     44.25 o 
   9   9   8       98.72       79.07     30.47 o 
  10   9   8       22.33       47.03     29.76 o 
  -7  10   8       25.33       10.30     20.90 o 
  -6  10   8        3.43        1.17     15.79 o 
  -5  10   8       29.59       31.47     18.27 o 
  -4  10   8      126.84      164.72     38.68 o 
  -3  10   8      163.44      218.95     29.51 o 
  -2  10   8      104.05       54.12     16.05 o 
  -1  10   8       28.82       15.67     14.67 o 
   0  10   8      114.03       84.89     17.73 o 
   1  10   8       20.40       13.77     10.53 o 
   2  10   8      333.55      259.42     34.83 o 
   3  10   8     1394.02     1306.01     63.52 o 
   4  10   8      207.00      212.10     30.54 o 
   5  10   8      318.38      333.92     34.83 o 
   6  10   8      375.32      412.43     48.46 o 
   7  10   8       14.32       29.97     22.05 o 
   8  10   8      987.65      957.38     69.58 o 
   9  10   8      115.03       83.28     33.04 o 
  10  10   8        0.07      -23.41     23.41 o 
  -6  11   8       55.25       42.77     20.95 o 
  -5  11   8       36.19       35.02     18.06 o 
  -4  11   8      109.55       74.30     22.55 o 
  -3  11   8        4.08      -10.23     13.67 o 
  -2  11   8      262.46      253.71     48.35 o 
  -1  11   8        9.82        7.99     10.94 o 
   0  11   8       38.37       26.89     16.70 o 
   1  11   8      488.72      327.00     40.32 o 
   2  11   8     1645.21     1549.15     74.93 o 
   3  11   8       64.98       58.59     20.98 o 
   4  11   8      113.62      139.95     29.12 o 
   5  11   8      177.76      132.03     27.55 o 
   6  11   8      295.80      348.57     29.99 o 
   7  11   8      227.61      204.89     40.82 o 
   8  11   8      121.48       54.88     29.90 o 
   9  11   8       70.45      120.90     37.68 o 
  10  11   8      125.73      114.47     37.97 o 
  -5  12   8       67.92       52.11     20.86 o 
  -4  12   8      274.02      228.01     57.84 o 
  -3  12   8      325.47      314.36     39.97 o 
  -2  12   8       78.07       87.02     20.46 o 
  -1  12   8       72.33       43.75     22.91 o 
   0  12   8      168.84      118.25     30.69 o 
   1  12   8      223.44      275.19     40.96 o 
   2  12   8      466.51      497.28     49.17 o 
   3  12   8     1154.85     1125.59     66.23 o 
   4  12   8        1.63       -0.07     15.56 o 
   5  12   8      466.68      417.28     43.89 o 
   6  12   8        0.79       -2.21     16.06 o 
   7  12   8        5.49       10.85     24.55 o 
   8  12   8      201.06      221.02     45.18 o 
   9  12   8       43.64       12.70     27.62 o 
  10  12   8       10.43       -5.64     28.05 o 
  -5  13   8        1.86        2.36     25.34 o 
  -4  13   8      323.72      314.87     52.38 o 
  -3  13   8       26.47       24.55     26.33 o 
  -2  13   8      188.14       99.13     34.18 o 
  -1  13   8       21.39        8.06     21.48 o 
   0  13   8        0.28       14.77     16.56 o 
   1  13   8       65.51       37.54     23.05 o 
   2  13   8      196.70      212.74     38.25 o 
   3  13   8        3.00      -10.78     10.78 o 
   4  13   8      431.84      413.14     46.96 o 
   5  13   8        0.90        1.64     16.34 o 
   6  13   8      175.09      191.48     36.47 o 
   7  13   8       80.55       94.06     43.60 o 
   8  13   8      132.82      139.09     44.10 o 
   9  13   8      173.66      140.16     43.82 o 
  -4  14   8       18.33       37.04     28.26 o 
  -3  14   8      138.75      166.28     43.82 o 
  -2  14   8      103.80      111.76     35.97 o 
  -1  14   8        0.18        8.64     19.05 o 
   0  14   8      114.79       93.78     29.05 o 
   1  14   8       83.14       12.13     20.41 o 
   2  14   8        2.05       17.20     19.27 o 
   3  14   8      251.52      340.13     46.39 o 
   4  14   8      326.63      368.04     48.10 o 
   5  14   8       48.67       19.63     19.63 o 
   6  14   8        3.46       -2.14     20.62 o 
   7  14   8       55.78      116.68     52.31 o 
   8  14   8       71.68      114.26     50.46 o 
   9  14   8       23.79       46.96     37.25 o 
  -3  15   8       30.50       43.25     30.05 o 
  -2  15   8       32.85       56.31     32.04 o 
  -1  15   8       88.40       32.90     24.34 o 
   0  15   8        0.56        7.71     20.48 o 
   1  15   8        9.54       -9.06     20.20 o 
   2  15   8       46.39       47.82     26.91 o 
   3  15   8      666.53      887.73     72.15 o 
   4  15   8       80.67       35.75     26.91 o 
   5  15   8      126.59      174.63     40.25 o 
   6  15   8        0.00        7.64     22.84 o 
   8  15   8       39.04       30.05     46.46 o 
   9  15   8      216.90      270.41     67.87 o 
  -2  16   8       48.87      165.57     44.75 o 
  -1  16   8       14.29        9.99     23.98 o 
   0  16   8       35.73       40.04     29.55 o 
   1  16   8      309.68      368.25     55.24 o 
   2  16   8       46.72       59.66     29.40 o 
   3  16   8      145.94      130.24     38.18 o 
   4  16   8      270.40      294.03     49.10 o 
   5  16   8       12.33       49.81     30.54 o 
   6  16   8        0.01       25.98     29.40 o 
   8  16   8       57.38      188.76     89.99 o 
   9  16   8       41.94       81.86     64.02 o 
  -1  17   8        0.78      -11.20     21.48 o 
   0  17   8       30.10       57.88     30.54 o 
   1  17   8      196.21      183.98     46.53 o 
   2  17   8       19.48       29.26     27.12 o 
   3  17   8      149.58      136.31     39.68 o 
   4  17   8      108.47       75.22     36.40 o 
   5  17   8      123.59      167.28     45.32 o 
   6  17   8      139.77      184.77     46.60 o 
   8  17   8       64.76      510.41    176.78 o 
   1  18   8       20.92        5.85     24.91 o 
   2  18   8      102.03      128.39     42.53 o 
   3  18   8        0.01      -19.13     25.12 o 
   4  18   8       11.52       -7.92     28.69 o 
   5  18   8        2.32       -0.64     31.90 o 
   6  18   8       83.97      147.73     48.96 o 
  -3 -15   9       47.67       68.08     37.75 o 
  -2 -15   9      101.83      130.46     41.89 o 
  -1 -15   9       15.00       39.54     31.69 o 
   0 -15   9      163.42       84.64     35.26 o 
   1 -15   9        0.10        9.85     28.19 o 
  -5 -14   9        2.87      -28.12     28.12 o 
  -4 -14   9        0.84        1.07     29.55 o 
  -3 -14   9       88.75      162.36     43.75 o 
  -2 -14   9        0.93       15.91     25.98 o 
  -1 -14   9       75.01       73.51     32.97 o 
   0 -14   9       12.76       16.06     27.12 o 
   1 -14   9       21.12       45.20     29.58 o 
   2 -14   9       40.49       58.43     29.05 o 
   3 -14   9       19.79       12.99     36.75 o 
  -6 -13   9        3.45        7.64     29.40 o 
  -5 -13   9        4.56        5.07     29.19 o 
  -4 -13   9       95.70      129.39     42.61 o 
  -3 -13   9        0.00       13.06     26.33 o 
  -2 -13   9      141.19       89.14     35.11 o 
  -1 -13   9      265.53      281.11     46.96 o 
   0 -13   9       13.96       44.18     26.12 o 
   1 -13   9       47.52       53.56     22.07 o 
   2 -13   9        1.17       -1.02     19.05 o 
   3 -13   9        2.45       23.77     36.54 o 
   4 -13   9       76.03       27.62     42.75 o 
  -7 -12   9       34.13       63.80     34.83 o 
  -6 -12   9       13.16       22.34     27.76 o 
  -5 -12   9       91.42      137.95     40.54 o 
  -4 -12   9        0.14        6.21     21.91 o 
  -3 -12   9      141.40      127.67     36.33 o 
  -2 -12   9      196.35      190.76     41.89 o 
  -1 -12   9      270.19      284.82     47.89 o 
   0 -12   9        7.05       -0.07     19.77 o 
   1 -12   9      184.29      165.76     27.92 o 
   2 -12   9        2.29        3.69     17.05 o 
   3 -12   9      102.62      136.45     46.25 o 
   4 -12   9        3.95      -15.70     32.97 o 
   5 -12   9       68.96       85.93     50.03 o 
  -7 -11   9       23.94      -22.91     22.91 o 
  -6 -11   9       98.66       99.56     37.04 o 
  -5 -11   9       65.14      112.26     36.68 o 
  -4 -11   9      109.92      112.26     34.47 o 
  -3 -11   9       74.49       82.29     31.19 o 
  -2 -11   9      239.63      264.91     45.75 o 
  -1 -11   9       20.53       24.48     22.20 o 
   0 -11   9      166.42      147.99     27.58 o 
   1 -11   9        9.04       17.56     16.56 o 
   2 -11   9        8.88       22.89     16.89 o 
   3 -11   9       42.57       48.81     34.26 o 
   4 -11   9       89.78        4.78     33.97 o 
   5 -11   9       53.30        2.14     38.25 o 
   6 -11   9        0.30      -19.41     35.18 o 
  -8 -10   9       61.30       33.40     29.76 o 
  -7 -10   9       14.23      -14.34     21.70 o 
  -6 -10   9       19.93       53.67     29.40 o 
  -5 -10   9      110.42      139.95     35.83 o 
  -4 -10   9      182.83      123.68     35.47 o 
  -3 -10   9      378.87      321.86     48.60 o 
  -2 -10   9      130.86      141.88     34.04 o 
  -1 -10   9      134.50      114.90     30.47 o 
   0 -10   9       69.34       44.26     17.26 o 
   1 -10   9      232.01      248.46     28.64 o 
   2 -10   9      181.55      118.91     22.86 o 
   3 -10   9       33.15       27.10     17.76 o 
   4 -10   9       47.39       78.22     40.82 o 
   5 -10   9        3.92        6.35     32.90 o 
   6 -10   9        1.49        7.56     36.18 o 
   7 -10   9        0.08       53.60     47.24 o 
  -8  -9   9        0.03      -10.70     20.28 o 
  -7  -9   9        7.18      -15.42     21.48 o 
  -6  -9   9       10.67       -2.21     19.27 o 
  -5  -9   9       35.02       31.47     22.77 o 
  -4  -9   9       29.69       37.25     23.84 o 
  -3  -9   9      225.47      202.61     37.97 o 
  -2  -9   9      638.47      852.97     61.16 o 
  -1  -9   9      261.11      240.01     37.90 o 
   0  -9   9        5.48        6.62     13.31 o 
   1  -9   9      312.88      310.47     30.47 o 
   2  -9   9       11.61        9.74     14.41 o 
   3  -9   9       75.11       60.23     35.50 o 
   4  -9   9       21.69       24.12     33.47 o 
   5  -9   9       81.97       60.59     39.39 o 
   6  -9   9       14.45       74.93     43.39 o 
   7  -9   9       12.90       50.53     46.75 o 
  -9  -8   9        2.39       -5.86     21.75 o 
  -8  -8   9        8.01        2.11     19.35 o 
  -7  -8   9       12.98       -2.03     16.78 o 
  -6  -8   9       10.17       -6.25     15.47 o 
  -5  -8   9      229.87      233.50     46.53 o 
  -4  -8   9       50.67       50.03     24.41 o 
  -3  -8   9        4.70      -13.70     13.70 o 
  -2  -8   9      216.74      233.94     38.61 o 
  -1  -8   9       24.79       10.56     17.77 o 
   0  -8   9       24.17       18.49     12.77 o 
   1  -8   9      170.04      160.75     33.54 o 
   2  -8   9      320.87      354.03     30.05 o 
   3  -8   9       97.32      124.27     21.78 o 
   4  -8   9      402.70      275.19     53.38 o 
   5  -8   9        0.32      -20.55     30.47 o 
   6  -8   9       12.96       81.22     40.68 o 
   7  -8   9       43.02       28.05     41.68 o 
   8  -8   9        2.04       19.84     40.11 o 
  -9  -7   9       14.68        7.99     21.99 o 
  -8  -7   9       13.44       28.97     25.12 o 
  -7  -7   9       30.13       31.71     19.15 o 
  -6  -7   9      141.05      119.75     24.99 o 
  -5  -7   9       93.90      121.84     23.88 o 
  -4  -7   9       11.50        8.16     14.02 o 
  -3  -7   9      644.17      681.12     56.81 o 
  -2  -7   9      138.85      143.38     30.76 o 
  -1  -7   9      239.34      185.55     32.11 o 
   0  -7   9     1826.15     1778.27     54.05 o 
   1  -7   9     1163.63     1167.68     45.71 o 
   2  -7   9       30.28       26.97     16.99 o 
   3  -7   9       13.36        2.59     11.62 o 
   4  -7   9      316.48      432.05     58.73 o 
   5  -7   9      148.28      213.74     49.81 o 
   6  -7   9       68.34       78.36     39.89 o 
   7  -7   9      139.25      138.88     50.74 o 
   8  -7   9       48.46      106.76     48.81 o 
   9  -7   9        0.26      -21.77     40.68 o 
  -9  -6   9        0.30       13.32     22.67 o 
  -8  -6   9       24.74       57.07     24.99 o 
  -7  -6   9       44.94       34.64     19.60 o 
  -6  -6   9      137.92       72.66     27.83 o 
  -5  -6   9      766.95      739.07     43.86 o 
  -4  -6   9      296.64      318.38     47.57 o 
  -3  -6   9      102.27       99.34     28.26 o 
  -2  -6   9      293.21      255.99     37.47 o 
  -1  -6   9     1046.69     1127.05     43.32 o 
   0  -6   9     1000.84      955.28     39.11 o 
   1  -6   9      724.05      583.62     45.35 o 
   2  -6   9       67.17       81.64     16.82 o 
   3  -6   9        0.37        5.98     10.86 o 
   4  -6   9       25.84       37.40     32.40 o 
   5  -6   9       14.07       37.97     31.69 o 
   6  -6   9      121.13      131.46     42.82 o 
   7  -6   9        8.17        2.14     33.04 o 
   8  -6   9        1.70       12.49     37.25 o 
   9  -6   9        2.52      -25.76     36.04 o 
  -9  -5   9       24.31        2.44     20.38 o 
  -8  -5   9       73.96       40.62     22.35 o 
  -7  -5   9       62.81       39.89     20.35 o 
  -6  -5   9       20.78       19.43     22.52 o 
  -5  -5   9      395.26      411.86     35.32 o 
  -4  -5   9       29.70       15.31     19.05 o 
  -3  -5   9      578.23      657.93     53.31 o 
  -2  -5   9     1162.48     1125.74     62.09 o 
  -1  -5   9      346.61      367.89     24.75 o 
   0  -5   9       63.44       91.24     15.83 o 
   1  -5   9       99.73      150.90     27.58 o 
   2  -5   9      258.33      300.16     24.22 o 
   3  -5   9       98.62       82.88     15.57 o 
   4  -5   9      454.39      506.20     56.88 o 
   5  -5   9       27.46       18.63     27.55 o 
   6  -5   9      139.48      120.11     42.46 o 
   7  -5   9       36.15        5.85     33.04 o 
   8  -5   9       11.52        5.85     32.47 o 
   9  -5   9        0.11        5.57     29.97 o 
  -9  -4   9      132.92       74.02     31.26 o 
  -8  -4   9       13.19        7.06     18.76 o 
  -7  -4   9      195.20      187.34     29.53 o 
  -6  -4   9       29.81       27.02     17.29 o 
  -5  -4   9        8.78       -2.02     12.58 o 
  -4  -4   9      934.19      875.98     42.94 o 
  -3  -4   9      111.35      136.31     28.97 o 
  -2  -4   9      648.31      660.07     49.39 o 
  -1  -4   9       17.30       23.42     10.13 o 
   0  -4   9        0.54       11.59      9.23 o 
   1  -4   9       10.00       11.25     10.16 o 
   2  -4   9      353.25      373.06     68.62 o 
   3  -4   9       58.48       34.33     11.82 o 
   4  -4   9      577.89      566.58     57.95 o 
   5  -4   9        8.75      -15.49     20.91 o 
   6  -4   9      128.71      133.96     40.25 o 
   7  -4   9       68.31       81.50     37.90 o 
   8  -4   9        0.42       -1.43     31.54 o 
   9  -4   9        3.12      -25.91     36.40 o 
  10  -4   9       66.91       82.93     43.60 o 
  -9  -3   9       79.00       79.33     27.94 o 
  -8  -3   9       26.97        0.54     18.16 o 
  -7  -3   9        5.91       -4.71     16.16 o 
  -6  -3   9      122.57       88.16     70.97 o 
  -5  -3   9      513.82      535.28     54.13 o 
  -4  -3   9      103.81       84.19     23.41 o 
  -3  -3   9      998.79      908.14     57.09 o 
  -2  -3   9      395.38      384.81     39.61 o 
  -1  -3   9        3.26       13.08      8.50 o 
   0  -3   9       50.96       30.93     10.79 o 
   1  -3   9      961.45      969.67    121.29 o 
   2  -3   9     2565.30     2582.51     94.63 o 
   3  -3   9      641.17      647.10     29.62 o 
   4  -3   9      431.52      441.69     51.31 o 
   5  -3   9      361.48      362.04     49.39 o 
   6  -3   9      523.92      463.45     56.74 o 
   7  -3   9        0.79      -24.91     25.05 o 
   8  -3   9       15.28        7.35     31.90 o 
   9  -3   9        1.13       45.89     35.26 o 
  10  -3   9        5.97       -9.35     38.68 o 
  -9  -2   9       58.15       15.79     22.02 o 
  -8  -2   9      173.83      258.80     35.10 o 
  -7  -2   9        3.52       -2.56     15.31 o 
  -6  -2   9      158.13      114.97     23.14 o 
  -5  -2   9        5.91       12.92     17.95 o 
  -4  -2   9     1236.89     1302.62     96.59 o 
  -2  -2   9      499.65      520.41     43.25 o 
  -1  -2   9      110.73      101.24     14.03 o 
   0  -2   9      547.63      581.92     42.86 o 
   1  -2   9      833.20      927.48     55.95 o 
   2  -2   9     1030.61     1034.26     35.78 o 
   3  -2   9     2510.42     2538.74     56.07 o 
   4  -2   9      699.50      779.04     57.66 o 
   5  -2   9      208.04      246.14     42.68 o 
   6  -2   9        0.79       -6.42     21.70 o 
   7  -2   9       41.22       52.45     30.05 o 
   8  -2   9      130.35      158.51     43.11 o 
   9  -2   9       74.73       59.45     35.90 o 
  10  -2   9      106.81      141.38     50.88 o 
  -9  -1   9       37.22       27.20     26.30 o 
  -8  -1   9        7.07       26.47     19.55 o 
  -7  -1   9      245.82      227.36     50.81 o 
  -6  -1   9      260.54      237.62     30.34 o 
  -5  -1   9      270.00      262.84     29.71 o 
  -4  -1   9      282.03      283.34     37.32 o 
  -3  -1   9      167.98      174.28     30.90 o 
  -2  -1   9      582.27      654.36     45.53 o 
  -1  -1   9      147.34      151.62     15.17 o 
   0  -1   9     1044.24     1065.45     47.14 o 
   1  -1   9      664.71      714.62     29.57 o 
   2  -1   9     2238.67     2245.75     52.15 o 
   3  -1   9      332.61      391.29     24.05 o 
   4  -1   9     5655.75     5818.38    155.44 o 
   5  -1   9        1.20        0.21     19.20 o 
   6  -1   9      593.85      760.55     65.51 o 
   7  -1   9      447.66      389.09     52.24 o 
   8  -1   9      415.13      466.45     59.73 o 
   9  -1   9        0.16        3.57     28.83 o 
  10  -1   9       68.22       82.32     27.99 o 
  11  -1   9        6.33      -10.21     33.69 o 
  -9   0   9        0.55      -18.91     30.05 o 
  -8   0   9      198.48      192.08     30.52 o 
  -7   0   9      325.69      298.59     35.20 o 
  -6   0   9      160.62      172.35     27.74 o 
  -5   0   9      930.53      877.95     44.63 o 
  -4   0   9       15.73        6.59     12.43 o 
  -3   0   9     1562.42     1517.04     72.37 o 
  -2   0   9       95.28      104.43     13.15 o 
  -1   0   9      180.58      189.47     16.79 o 
   0   0   9     1028.59      957.46     34.08 o 
   1   0   9     1643.78     1723.14     45.44 o 
   2   0   9      681.79      625.95     27.06 o 
   3   0   9     4420.60     4234.05     77.72 o 
   4   0   9     1947.98     2090.06     45.43 o 
   5   0   9       14.51       30.69     19.70 o 
   6   0   9      192.47      197.33     38.54 o 
   7   0   9      181.43      191.48     40.46 o 
   8   0   9       27.21        5.64     24.48 o 
   9   0   9      430.03      351.77     55.24 o 
  10   0   9       19.32        8.36     18.88 o 
  11   0   9      109.32      133.38     34.10 o 
  -9   1   9        9.09       29.12     36.75 o 
  -8   1   9        4.73       12.05     31.62 o 
  -7   1   9      283.99      248.85     32.57 o 
  -6   1   9      969.13     1057.45     51.50 o 
  -5   1   9        5.38       16.27     14.34 o 
  -4   1   9      491.05      474.87     34.45 o 
  -3   1   9      148.06      150.94     29.40 o 
  -2   1   9        1.09       10.72     12.95 o 
  -1   1   9     1152.23     1203.54     57.13 o 
   0   1   9     6339.11     6668.54     99.42 o 
   1   1   9      178.38      179.51     19.52 o 
   2   1   9    13589.42    13958.14    162.72 o 
   3   1   9        5.18        2.27      6.31 o 
   4   1   9      639.77      626.81     24.67 o 
   5   1   9       11.30        9.85     14.92 o 
   6   1   9      312.43      308.52     41.89 o 
   7   1   9        0.45       -2.50     19.48 o 
   8   1   9      117.13      182.20     41.04 o 
   9   1   9       15.55       45.89     30.69 o 
  10   1   9       42.81       18.48     28.55 o 
  11   1   9      103.37      145.43     33.44 o 
  -9   2   9       29.75       87.00     43.46 o 
  -8   2   9       33.58       34.79     20.69 o 
  -7   2   9      173.70      214.40     42.43 o 
  -6   2   9        0.29       -1.48     14.35 o 
  -5   2   9      238.16      250.77     29.80 o 
  -4   2   9       27.65       21.95     13.91 o 
  -3   2   9      562.43      563.15     48.10 o 
  -2   2   9     1529.92     1468.05     41.48 o 
  -1   2   9     1964.49     1680.85     45.00 o 
   0   2   9      190.96      208.60     17.97 o 
   1   2   9     3751.77     4098.21    164.79 o 
   2   2   9      584.58      661.18     28.50 o 
   3   2   9     1545.95     1514.58     56.49 o 
   4   2   9     1497.27     1511.96     38.99 o 
   5   2   9       23.02       28.05     17.41 o 
   6   2   9      491.63      454.39     47.24 o 
   7   2   9        9.97       19.77     21.20 o 
   8   2   9      610.44      606.19     60.52 o 
   9   2   9      707.86      511.48     61.30 o 
  10   2   9      303.82      283.33     52.74 o 
  11   2   9       15.06        9.27     20.20 o 
  -9   3   9       16.84       22.98     33.11 o 
  -8   3   9       69.99      104.96     25.68 o 
  -7   3   9       26.49       36.17     20.16 o 
  -6   3   9      397.57      488.63     40.07 o 
  -5   3   9      165.44      125.39     23.19 o 
  -4   3   9       14.60       56.17     23.62 o 
  -3   3   9      244.68      214.39     34.26 o 
  -2   3   9      413.23      395.01     40.89 o 
  -1   3   9      218.97      261.06     33.33 o 
   0   3   9     6282.11     6018.03     94.76 o 
   1   3   9     4716.30     4800.63     82.23 o 
   2   3   9    10928.69    11017.10    139.15 o 
   3   3   9      191.25      170.60     16.62 o 
   4   3   9      685.49      717.15     27.92 o 
   5   3   9      263.70      206.11     33.97 o 
   6   3   9      271.92      264.06     38.68 o 
   7   3   9      242.41      247.57     40.11 o 
   8   3   9        8.20        7.56     20.91 o 
   9   3   9      891.13      892.72     73.94 o 
  10   3   9       35.29        5.78     28.05 o 
  11   3   9      162.09      165.40     56.38 o 
  -8   4   9        0.03       -3.82     17.97 o 
  -7   4   9      154.63      129.53     27.37 o 
  -6   4   9       36.08       29.85     16.71 o 
  -5   4   9      493.54      423.58     36.51 o 
  -4   4   9      856.88      871.46     61.66 o 
  -3   4   9        7.96       10.49     13.77 o 
  -2   4   9        3.81        4.42     11.56 o 
  -1   4   9      870.26      841.91     52.38 o 
   0   4   9      704.16      792.95     48.24 o 
   1   4   9      541.22      643.48     30.30 o 
   2   4   9     3271.42     3285.86     66.53 o 
   3   4   9      879.54      857.74     32.18 o 
   4   4   9     1850.86     1797.87     52.81 o 
   5   4   9      599.61      675.63     50.60 o 
   6   4   9      160.84      157.29     32.54 o 
   7   4   9      387.77      409.57     47.46 o 
   8   4   9      532.38      476.37     52.45 o 
   9   4   9       21.03      -11.35     23.12 o 
  10   4   9      477.17      427.84     57.24 o 
  11   4   9        0.07      -20.27     26.83 o 
  12   4   9        0.83      -21.06     21.06 o 
  -8   5   9       21.61        8.62     19.04 o 
  -7   5   9       30.09       24.93     17.84 o 
  -6   5   9      193.68      245.42     42.36 o 
  -5   5   9     1061.78     1306.94     77.79 o 
  -4   5   9       94.11      113.62     29.97 o 
  -3   5   9       11.17       44.46     20.91 o 
  -2   5   9       61.61       82.57     23.77 o 
  -1   5   9       34.60       75.86     21.05 o 
   0   5   9      967.92     1107.82     58.16 o 
   1   5   9      912.20      823.93     47.60 o 
   2   5   9      421.40      507.48     47.46 o 
   3   5   9     1175.90     1296.60     40.64 o 
   4   5   9        2.97        2.45      5.27 o 
   5   5   9        3.33       11.20     15.42 o 
   6   5   9      170.60      112.69     28.48 o 
   7   5   9     1131.87     1253.05     75.86 o 
   8   5   9      134.26       87.78     30.05 o 
   9   5   9      804.09      737.79     65.94 o 
  10   5   9        9.30       44.60     32.40 o 
  11   5   9      156.51       87.14     39.04 o 
  12   5   9       20.57        5.78     29.55 o 
  -8   6   9       55.33       66.63     25.21 o 
  -7   6   9       19.32       -2.83     17.52 o 
  -6   6   9       95.87       73.01     30.97 o 
  -5   6   9      866.76      801.09     65.01 o 
  -4   6   9       37.23       88.57     28.33 o 
  -3   6   9      607.62      491.36     50.17 o 
  -2   6   9        5.23       14.06     14.92 o 
  -1   6   9       41.29       34.11     17.70 o 
   0   6   9       45.17       56.31     18.48 o 
   1   6   9      785.43      691.61     45.03 o 
   2   6   9       54.46       49.03     16.63 o 
   3   6   9       39.81       31.29     14.27 o 
   4   6   9       38.36       23.50      6.90 o 
   5   6   9       12.36       19.63     16.63 o 
   6   6   9      934.16     1002.70     63.23 o 
   7   6   9       67.09       59.66     26.83 o 
   8   6   9      402.83      421.78     51.17 o 
   9   6   9       76.60       94.28     33.47 o 
  10   6   9      299.63      286.39     51.03 o 
  11   6   9       46.32       70.58     35.83 o 
  12   6   9        3.70       -6.78     29.55 o 
  -7   7   9       30.64       31.62     26.83 o 
  -6   7   9       70.45       54.52     27.26 o 
  -5   7   9      104.01       81.43     28.40 o 
  -4   7   9      137.77      171.85     37.32 o 
  -3   7   9      227.51      251.28     39.97 o 
  -2   7   9      202.38      245.79     37.25 o 
  -1   7   9       37.81       32.69     16.41 o 
   0   7   9     1362.09     1252.06     64.52 o 
   1   7   9     1157.76     1109.47     58.59 o 
   2   7   9      140.26      200.11     28.05 o 
   3   7   9        6.01       -3.01      6.74 o 
   4   7   9     1484.03     1435.54     45.01 o 
   5   7   9        6.69        4.21      7.91 o 
   6   7   9      396.63      308.23     40.68 o 
   7   7   9      984.64     1011.98     68.44 o 
   8   7   9       19.57       -5.99     19.34 o 
   9   7   9      568.84      590.77     60.73 o 
  10   7   9      201.77      213.53     45.39 o 
  11   7   9       56.59       32.04     32.33 o 
  12   7   9        4.98        4.57     32.04 o 
  -7   8   9       16.15       11.35     29.19 o 
  -6   8   9       19.39       66.37     30.54 o 
  -5   8   9      142.89      102.48     31.76 o 
  -4   8   9      220.30      287.39     44.32 o 
  -3   8   9       59.28       85.35     28.33 o 
  -2   8   9     1116.50      983.50     63.44 o 
  -1   8   9      795.00      867.96     57.59 o 
   0   8   9      534.07      642.44     50.31 o 
   1   8   9      298.44      243.03     23.18 o 
   2   8   9      189.86      198.59     20.13 o 
   3   8   9      103.67       67.43     12.93 o 
   4   8   9      138.84      125.07     17.06 o 
   5   8   9       34.00       41.59     11.81 o 
   6   8   9      609.79      646.01     54.67 o 
   7   8   9        8.64       -7.85     19.98 o 
   8   8   9      401.97      407.86     51.17 o 
   9   8   9       45.75       29.69     26.33 o 
  10   8   9      154.07      169.64     42.46 o 
  11   8   9      161.45      150.08     45.10 o 
  -7   9   9       19.74        6.18     18.83 o 
  -6   9   9       86.36      115.24     26.53 o 
  -5   9   9      127.26      138.24     38.25 o 
  -4   9   9       33.97       10.28     21.12 o 
  -3   9   9        2.67        0.86     15.49 o 
  -2   9   9       22.46       19.55     19.55 o 
  -1   9   9        4.80       22.18     15.17 o 
   0   9   9      346.40      300.57     27.24 o 
   1   9   9      991.86      865.08     38.32 o 
   2   9   9        1.67       -4.43      6.82 o 
   3   9   9      459.25      443.06     27.39 o 
   4   9   9        5.67       -0.57     10.49 o 
   5   9   9      125.55      143.73     19.55 o 
   6   9   9      270.15      280.11     41.46 o 
   7   9   9      606.73      719.30     61.45 o 
   8   9   9      241.76      199.04     40.61 o 
   9   9   9      301.92      391.16     55.02 o 
  10   9   9       60.16       49.03     32.76 o 
  11   9   9       54.59       52.53     34.90 o 
  -6  10   9       21.22       15.78     19.31 o 
  -5  10   9       82.38       41.44     24.87 o 
  -4  10   9       76.98       71.90     20.04 o 
  -3  10   9        0.43        2.31     12.03 o 
  -2  10   9       42.78        3.88     18.13 o 
  -1  10   9        1.55       -2.54      9.26 o 
   0  10   9       78.25       74.10     16.88 o 
   1  10   9       33.20       32.17     11.87 o 
   2  10   9      561.88      581.37     33.73 o 
   3  10   9      320.02      352.12     38.25 o 
   4  10   9       81.28       49.74     18.06 o 
   5  10   9       45.27       46.72     14.83 o 
   6  10   9      403.09      552.95     56.17 o 
   7  10   9      632.75      712.10     63.16 o 
   8  10   9      363.03      387.09     51.95 o 
   9  10   9      267.06      214.53     46.39 o 
  10  10   9      284.75      320.58     54.45 o 
  11  10   9       69.20       87.00     36.97 o 
  -6  11   9        0.74      -13.28     16.66 o 
  -5  11   9       32.83        4.30     17.29 o 
  -4  11   9        5.46        8.92     15.62 o 
  -3  11   9        6.95       11.57     14.77 o 
  -2  11   9        3.98      -10.54     11.28 o 
  -1  11   9       27.10       37.42     14.23 o 
   0  11   9        2.59        5.30      9.55 o 
   1  11   9      421.02      448.57     32.92 o 
   2  11   9      663.24      763.55     57.38 o 
   3  11   9        7.24       18.20     14.99 o 
   4  11   9       40.30       26.48     16.63 o 
   5  11   9        0.36        2.07     14.13 o 
   6  11   9      121.43       88.71     31.76 o 
   7  11   9      709.73      760.34     68.16 o 
   8  11   9      292.33      302.31     51.24 o 
   9  11   9      379.10      401.58     55.74 o 
  10  11   9      118.37      161.93     44.89 o 
  -5  12   9        9.30        9.33     19.27 o 
  -4  12   9       88.38       48.86     61.95 o 
  -3  12   9       82.56       94.71     23.53 o 
  -2  12   9      123.77      163.23     40.82 o 
  -1  12   9       96.23       83.28     50.96 o 
   0  12   9      236.11      236.51     40.46 o 
   1  12   9      501.72      480.80     52.03 o 
   2  12   9      345.74      292.53     40.39 o 
   3  12   9      405.26      406.58     45.03 o 
   4  12   9       28.12       28.83     17.98 o 
   5  12   9       55.06       50.60     22.55 o 
   6  12   9      287.33      324.22     54.17 o 
   7  12   9       36.46       27.33     30.05 o 
   8  12   9       78.05       74.65     32.69 o 
   9  12   9      570.88      562.87     69.23 o 
  10  12   9       41.67       21.41     32.61 o 
  -4  13   9        0.05        4.07     26.76 o 
  -3  13   9       77.11       68.65     32.40 o 
  -2  13   9        1.24       -1.86     19.41 o 
  -1  13   9      288.41      403.01     55.24 o 
   0  13   9      555.95      687.33     63.30 o 
   1  13   9      367.44      294.32     45.03 o 
   2  13   9      543.94      620.53     56.59 o 
   3  13   9       23.47      -16.27     16.27 o 
   4  13   9        3.35        3.64     17.20 o 
   5  13   9       96.67       51.95     23.34 o 
   7  13   9      569.67      636.16     75.72 o 
   8  13   9      175.75      260.20     55.67 o 
   9  13   9      124.55      178.27     49.39 o 
  10  13   9      186.03      224.52     53.24 o 
  -4  14   9        0.18       17.70     29.55 o 
  -3  14   9       31.32        7.35     27.05 o 
  -2  14   9      110.17      150.65     40.61 o 
  -1  14   9      247.05      392.59     56.38 o 
   0  14   9        0.28      -15.34     15.34 o 
   1  14   9       60.68      113.04     32.69 o 
   2  14   9       21.82       -6.85     19.63 o 
   3  14   9      173.63      218.95     40.82 o 
   4  14   9      165.29      216.45     40.89 o 
   5  14   9       23.55       26.69     23.98 o 
   6  14   9      187.26      222.24     41.32 o 
   7  14   9      436.03      683.26     90.42 o 
   8  14   9       78.04      131.39     50.74 o 
   9  14   9      418.69      511.34     75.15 o 
  10  14   9       37.29       45.53     40.18 o 
  -3  15   9       11.57       -3.71     29.19 o 
  -2  15   9      130.68      141.09     40.89 o 
  -1  15   9       13.52       36.83     26.05 o 
   0  15   9      322.34      418.64     58.81 o 
   1  15   9        0.01        2.64     20.62 o 
   2  15   9       39.73      100.91     32.04 o 
   3  15   9       96.00       56.09     28.90 o 
   4  15   9       27.65       26.98     25.26 o 
   5  15   9       53.32       74.93     32.33 o 
   6  15   9      309.54      395.16     53.88 o 
   7  15   9       19.65        7.56     55.74 o 
   8  15   9      290.42      483.72     89.07 o 
   9  15   9        3.09        7.64     44.82 o 
  -2  16   9       16.95       45.32     33.33 o 
  -1  16   9      162.57      191.19     46.53 o 
   0  16   9        8.07      -19.70     19.70 o 
   1  16   9       30.86       24.26     24.34 o 
   2  16   9      128.44       63.94     30.83 o 
   3  16   9        1.11      -18.20     18.20 o 
   4  16   9       47.62       62.52     29.40 o 
   5  16   9      637.39      663.57     67.87 o 
   6  16   9       15.21       10.06     25.83 o 
   8  16   9        1.70       78.50     70.51 o 
   9  16   9       56.86      121.39     70.87 o 
   0  17   9       26.21       34.47     31.19 o 
   1  17   9       19.33      -10.99     22.34 o 
   2  17   9        4.57       -7.56     23.84 o 
   3  17   9       16.83        5.21     23.41 o 
   4  17   9        0.28      -12.70     21.84 o 
   5  17   9       56.86        3.64     25.98 o 
   6  17   9       88.42       84.78     39.32 o 
   8  17   9       79.78      158.58    137.67 o 
   1  18   9        0.09       11.92     24.34 o 
   2  18   9        0.08        2.36     28.48 o 
   3  18   9        9.37      -18.91     18.91 o 
   4  18   9        3.51       -1.43     32.33 o 
   5  18   9        0.34       -3.57     30.90 o 
   6  18   9        6.52      -13.20     34.40 o 
  -4 -14  10       78.96       97.06     39.25 o 
  -3 -14  10        0.30       -8.99     30.33 o 
  -2 -14  10        2.78      -23.98     24.48 o 
  -1 -14  10       21.75       10.78     29.90 o 
   0 -14  10       13.65       16.27     26.55 o 
   1 -14  10        6.16       -0.43     23.84 o 
   2 -14  10       14.73       29.55     35.68 o 
  -5 -13  10       74.56       60.09     36.04 o 
  -4 -13  10       12.06       24.84     27.19 o 
  -3 -13  10       39.25       50.74     30.83 o 
  -2 -13  10       27.03       -1.28     24.41 o 
  -1 -13  10       21.59       57.09     30.83 o 
   0 -13  10        2.59       10.99     25.69 o 
   1 -13  10        2.17       24.62     26.91 o 
   2 -13  10       46.08       62.36     24.91 o 
   3 -13  10        0.21      -26.62     34.04 o 
  -6 -12  10      102.49       90.92     41.11 o 
  -5 -12  10       43.68       17.84     26.33 o 
  -4 -12  10       29.55      -15.91     24.34 o 
  -3 -12  10       25.33       36.11     28.40 o 
  -2 -12  10       27.51      -19.84     21.77 o 
  -1 -12  10       79.23       82.07     31.47 o 
   0 -12  10       65.16       98.77     31.83 o 
   1 -12  10      216.44      212.51     31.02 o 
   2 -12  10        3.56        2.19     18.55 o 
   3 -12  10       69.68       63.16     39.68 o 
   4 -12  10        8.05        6.49     35.33 o 
  -7 -11  10       36.75      -11.70     25.34 o 
  -6 -11  10       61.85       81.00     36.33 o 
  -5 -11  10        1.67       21.55     26.62 o 
  -4 -11  10        2.46        6.42     25.05 o 
  -3 -11  10        2.88        2.21     25.34 o 
  -2 -11  10        6.07        2.14     22.91 o 
  -1 -11  10        0.95       16.63     22.62 o 
   0 -11  10      462.74      501.92     54.88 o 
   1 -11  10       22.30       38.64     28.33 o 
   2 -11  10      205.05      220.97     30.22 o 
   3 -11  10        1.95      -27.48     28.62 o 
   4 -11  10       53.79       78.93     40.25 o 
   5 -11  10        2.60       -9.63     35.11 o 
  -7 -10  10       13.77       20.98     27.19 o 
  -6 -10  10       13.01      -12.49     23.77 o 
  -5 -10  10       33.50        9.85     23.05 o 
  -4 -10  10       13.48       31.90     26.41 o 
  -3 -10  10       54.84       87.07     32.97 o 
  -2 -10  10       42.44       22.41     22.98 o 
  -1 -10  10      109.49       58.38     26.91 o 
   0 -10  10       99.62      132.81     32.33 o 
   1 -10  10       14.93       13.94     16.20 o 
   2 -10  10       11.74        8.27     16.35 o 
   3 -10  10      357.28      370.54     60.95 o 
   4 -10  10       19.75       17.48     38.11 o 
   5 -10  10       22.40        3.78     36.68 o 
   6 -10  10       36.32       51.38     45.53 o 
  -8  -9  10       13.85        1.78     30.62 o 
  -7  -9  10       12.54       -2.93     23.34 o 
  -6  -9  10       57.43       69.65     33.90 o 
  -5  -9  10      132.16      144.16     39.04 o 
  -4  -9  10      110.27      117.40     34.83 o 
  -3  -9  10       54.90       42.75     26.48 o 
  -2  -9  10       12.83        8.92     20.41 o 
  -1  -9  10        0.42       -9.56     16.49 o 
   0  -9  10      437.83      561.58     51.88 o 
   1  -9  10       70.32       99.73     21.86 o 
   2  -9  10      108.94       87.41     19.81 o 
   3  -9  10      394.37      362.40     56.88 o 
   4  -9  10       34.16      117.40     43.18 o 
   5  -9  10        3.08        1.21     37.82 o 
   6  -9  10        5.72       -9.56     35.83 o 
   7  -9  10       15.75        4.57     43.32 o 
  -8  -8  10        6.46       43.98     40.32 o 
  -7  -8  10       20.19       28.65     20.27 o 
  -6  -8  10       25.86       24.37     18.65 o 
  -5  -8  10      131.13      150.51     38.82 o 
  -4  -8  10        5.62        1.43     20.13 o 
  -3  -8  10       49.69       75.36     28.55 o 
  -2  -8  10       27.81       64.52     25.12 o 
  -1  -8  10      211.40      218.74     37.32 o 
   0  -8  10      144.31      198.09     53.99 o 
   1  -8  10      551.36      487.44     34.65 o 
   2  -8  10      187.11      181.16     25.48 o 
   3  -8  10      392.64      379.49     31.80 o 
   4  -8  10       17.10        3.43     28.76 o 
   5  -8  10        7.66        7.92     32.69 o 
   6  -8  10       10.64      -12.70     35.54 o 
   7  -8  10        2.36       41.18     41.32 o 
   8  -8  10        1.88        4.35     40.75 o 
  -8  -7  10       15.74       -3.20     21.24 o 
  -7  -7  10        1.73       21.27     19.65 o 
  -6  -7  10      312.98      276.97     54.02 o 
  -5  -7  10        1.92       26.21     21.37 o 
  -4  -7  10       61.80       58.81     27.05 o 
  -3  -7  10      169.39      137.38     35.26 o 
  -2  -7  10        4.83        3.14     16.77 o 
  -1  -7  10        0.86       -5.99     15.91 o 
   0  -7  10      200.96      198.58     23.43 o 
   1  -7  10     1266.67     1314.80     67.55 o 
   2  -7  10     1375.21     1423.06     52.77 o 
   3  -7  10       26.14       25.55     15.34 o 
   4  -7  10      384.59      403.44     58.66 o 
   5  -7  10        8.68       -9.92     29.40 o 
   6  -7  10       38.71        3.21     35.68 o 
   7  -7  10       16.52       52.81     40.04 o 
   8  -7  10       27.05       53.45     39.89 o 
  -8  -6  10       12.57       33.47     22.89 o 
  -7  -6  10      256.81      228.87     75.58 o 
  -6  -6  10        1.80       -5.49     13.86 o 
  -5  -6  10       96.02      144.18     25.33 o 
  -4  -6  10      716.22      761.62     63.44 o 
  -3  -6  10       30.61       16.56     18.98 o 
  -2  -6  10      196.02      180.91     35.04 o 
  -1  -6  10      392.36      377.32     42.18 o 
   0  -6  10        1.82      -10.70     10.70 o 
   1  -6  10       19.88       23.52     14.52 o 
   2  -6  10     1175.69     1176.69     46.90 o 
   3  -6  10      676.24      656.95     56.20 o 
   4  -6  10      354.15      347.77     55.31 o 
   5  -6  10        8.20       33.33     32.97 o 
   6  -6  10        0.82      -27.98     27.98 o 
   7  -6  10        8.53       14.27     36.11 o 
   8  -6  10       65.46       33.76     39.47 o 
   9  -6  10        8.10       -9.49     34.40 o 
  -9  -5  10        0.80       23.19     22.28 o 
  -8  -5  10      140.29      159.61     65.05 o 
  -7  -5  10       38.63       11.41     18.73 o 
  -6  -5  10       92.94       86.61     22.84 o 
  -5  -5  10       36.25       55.08     21.66 o 
  -4  -5  10      109.21      105.04     37.68 o 
  -3  -5  10       29.55       56.95     23.77 o 
  -2  -5  10      401.04      473.09     46.39 o 
  -1  -5  10       18.72        8.64     17.27 o 
   0  -5  10     1626.62     1826.65     54.68 o 
   1  -5  10     1237.58     1175.48     81.29 o 
   2  -5  10      947.82     1077.41     42.70 o 
   3  -5  10      433.09      522.96     31.57 o 
   4  -5  10      139.00      168.21     41.82 o 
   5  -5  10        0.89      -16.99     23.05 o 
   6  -5  10      436.57      528.76     66.80 o 
   7  -5  10       83.96      139.52     48.17 o 
   8  -5  10       12.62        5.00     33.90 o 
   9  -5  10       72.43      164.00     53.24 o 
  -9  -4  10       92.56       87.33     28.24 o 
  -8  -4  10      119.36      133.97     28.91 o 
  -7  -4  10        1.29      -14.98     14.98 o 
  -6  -4  10      251.18      272.48     54.27 o 
  -5  -4  10       45.55       54.98     18.51 o 
  -4  -4  10      274.38      268.51     51.42 o 
  -3  -4  10       51.85       28.05     21.62 o 
  -2  -4  10        0.44       -1.71     16.13 o 
  -1  -4  10     1403.05     1462.44     69.80 o 
   0  -4  10       67.22       92.61     16.40 o 
   1  -4  10      757.21      814.43     36.33 o 
   2  -4  10     3034.07     3127.26     74.36 o 
   3  -4  10       88.17      105.89     16.83 o 
   4  -4  10       31.61       36.18     27.05 o 
   5  -4  10        2.46       -3.35     25.26 o 
   6  -4  10      462.27      413.14     59.09 o 
   7  -4  10       27.36       22.27     30.62 o 
   8  -4  10       81.07      101.48     45.18 o 
   9  -4  10       25.83        2.71     40.46 o 
  10  -4  10      133.82      188.05     59.45 o 
  -9  -3  10       39.64       54.05     41.57 o 
  -8  -3  10      165.17      231.71     64.02 o 
  -7  -3  10      111.26      151.87     28.44 o 
  -6  -3  10        2.07       13.14     20.34 o 
  -5  -3  10      356.20      286.46     31.54 o 
  -4  -3  10        2.10        2.41     12.30 o 
  -3  -3  10       82.30       73.72     24.91 o 
  -2  -3  10     1453.75     1584.98     74.93 o 
  -1  -3  10     1509.84     1597.50     46.53 o 
   0  -3  10     1451.66     1534.23     47.13 o 
   1  -3  10     3342.73     3280.81    153.80 o 
   2  -3  10      227.72      229.90     35.97 o 
   3  -3  10      206.51      199.81     49.89 o 
   4  -3  10       94.79       30.54     27.40 o 
   5  -3  10        1.78       18.34     25.98 o 
   6  -3  10      322.14      251.57     48.89 o 
   7  -3  10      914.88     1070.86     86.78 o 
   8  -3  10       37.58       57.66     38.89 o 
   9  -3  10      411.58      543.03     74.08 o 
  10  -3  10        6.37       -2.85     37.75 o 
  -9  -2  10      104.65       68.68     58.73 o 
  -8  -2  10       50.88       42.04     27.90 o 
  -7  -2  10       19.95       22.91     17.73 o 
  -6  -2  10      220.80      272.58     32.72 o 
  -5  -2  10       25.12       13.11     14.57 o 
  -4  -2  10      401.38      460.90     73.44 o 
  -3  -2  10      789.98      818.86     56.17 o 
  -2  -2  10     1523.07     1587.91     74.72 o 
  -1  -2  10      425.49      416.92     25.07 o 
   0  -2  10     1776.79     1698.89     48.25 o 
   1  -2  10      125.12      102.69     15.79 o 
   2  -2  10     1690.71     1668.45     61.98 o 
   3  -2  10      360.30      410.79     25.52 o 
   4  -2  10      273.28      234.58     40.04 o 
   5  -2  10      158.08      110.33     34.18 o 
   6  -2  10      286.61      247.00     46.32 o 
   7  -2  10        0.34       -7.28     21.70 o 
   8  -2  10      423.42      472.38     64.16 o 
   9  -2  10      249.52      252.71     56.95 o 
  10  -2  10      130.64      100.84     44.89 o 
  -9  -1  10       52.86       69.10     26.28 o 
  -8  -1  10      336.12      330.21     98.31 o 
  -7  -1  10       10.35       18.02     17.47 o 
  -6  -1  10      191.31      203.30     29.81 o 
  -5  -1  10       66.44       42.71     17.11 o 
  -4  -1  10      603.18      612.35     39.36 o 
  -3  -1  10      234.64      223.88     34.97 o 
  -2  -1  10      199.47      236.87     33.97 o 
  -1  -1  10     2730.26     2576.28     78.93 o 
   0  -1  10       76.16       88.30     14.37 o 
   1  -1  10     1547.69     1508.84     58.59 o 
   2  -1  10      345.58      337.70     23.07 o 
   3  -1  10      167.19      161.91     17.12 o 
   4  -1  10      156.45      157.86     33.33 o 
   5  -1  10     1472.50     1394.43     79.86 o 
   6  -1  10       49.50       57.16     29.47 o 
   7  -1  10      834.09     1013.19     77.79 o 
   8  -1  10      684.24      586.99     67.16 o 
   9  -1  10       17.87       -5.57     33.40 o 
  10  -1  10       71.81       43.53     41.32 o 
  11  -1  10        1.01      -28.83     34.97 o 
  -9   0  10       34.01        9.86     21.11 o 
  -8   0  10      170.86      220.32     56.74 o 
  -7   0  10        6.68       19.03     16.94 o 
  -6   0  10      106.10      109.16     23.84 o 
  -5   0  10      159.60      166.52     26.16 o 
  -4   0  10       24.99       15.34     17.98 o 
  -3   0  10      143.79       58.38     23.62 o 
  -2   0  10     1798.55     1609.46     75.01 o 
  -1   0  10      389.83      412.34     24.48 o 
   0   0  10      584.68      638.52     32.76 o 
   1   0  10      553.98      524.39     27.16 o 
   2   0  10     3072.30     3368.18     67.88 o 
   3   0  10      919.50      849.94     32.49 o 
   4   0  10      288.00      233.58     34.90 o 
   5   0  10       83.74       54.31     23.69 o 
   6   0  10      649.23      613.68     57.95 o 
   7   0  10     1183.33     1132.66     78.79 o 
   8   0  10      353.27      299.17     50.10 o 
   9   0  10       92.15       72.65     37.47 o 
  10   0  10       94.30       91.56     43.03 o 
  11   0  10       28.40       49.51     28.18 o 
  -9   1  10       24.50       71.65     42.61 o 
  -8   1  10        8.37       25.61     20.09 o 
  -7   1  10      136.52      113.61     25.93 o 
  -6   1  10      377.55      367.63     37.18 o 
  -5   1  10       16.21        3.09     14.65 o 
  -4   1  10        1.01       -4.92     14.56 o 
  -3   1  10      377.73      429.20     46.39 o 
  -2   1  10      304.46      290.39     38.04 o 
  -1   1  10     1241.01     1230.59     39.90 o 
   0   1  10      339.16      326.74     29.72 o 
   1   1  10      596.75      569.89     33.83 o 
   2   1  10      954.25     1142.61     38.48 o 
   3   1  10       15.18        5.66      7.22 o 
   4   1  10      701.69      640.09     48.17 o 
   5   1  10      506.88      503.71     49.53 o 
   6   1  10     1660.79     1735.92     88.99 o 
   7   1  10      265.32      228.52     41.82 o 
   8   1  10     1988.54     1917.34    103.98 o 
   9   1  10      150.43      131.31     40.32 o 
  10   1  10       99.82       96.34     39.32 o 
  11   1  10        8.30       -5.96     21.09 o 
  -8   2  10       83.28       44.49     23.70 o 
  -7   2  10       91.92      138.06     29.13 o 
  -6   2  10      181.29      167.09     28.71 o 
  -5   2  10        1.84       13.60     14.63 o 
  -4   2  10      116.31      137.74     32.40 o 
  -3   2  10        6.16      -12.20     12.20 o 
  -2   2  10      481.17      552.73     48.67 o 
  -1   2  10      698.28      695.33     30.21 o 
   0   2  10       94.24       65.12     12.34 o 
   1   2  10     1674.57     1582.68     46.29 o 
   2   2  10      273.67      329.54     22.88 o 
   3   2  10      274.08      289.01     39.82 o 
   4   2  10      489.12      472.43     24.71 o 
   5   2  10     1171.84     1235.14     70.08 o 
   6   2  10       12.38       14.77     19.55 o 
   7   2  10      277.37      296.03     45.96 o 
   8   2  10       92.48      105.19     35.83 o 
   9   2  10      320.02      299.17     53.31 o 
  10   2  10      271.64      234.44     49.89 o 
  11   2  10        0.83        4.60     20.11 o 
  -8   3  10        0.62       -2.79     18.28 o 
  -7   3  10      232.11      233.59     52.95 o 
  -6   3  10        0.17      -13.14     14.18 o 
  -5   3  10       20.89       14.13     20.05 o 
  -4   3  10      132.14      158.43     32.61 o 
  -3   3  10       12.16        6.71     17.34 o 
  -2   3  10       94.07       61.16     22.05 o 
  -1   3  10      325.92      348.22     30.47 o 
   0   3  10      169.20      162.34     17.60 o 
   1   3  10      326.71      306.91     22.61 o 
   2   3  10      322.09      303.91     22.04 o 
   3   3  10        8.79        9.14      7.73 o 
   4   3  10     1072.53     1183.83     96.56 o 
   5   3  10      309.61      404.22     44.68 o 
   6   3  10     2579.25     2634.00    106.91 o 
   7   3  10      650.72      782.89     64.87 o 
   8   3  10      218.94      294.10     46.82 o 
   9   3  10      159.35      199.18     45.18 o 
  10   3  10       27.25       23.41     29.26 o 
  11   3  10        0.03       31.26     35.18 o 
  -8   4  10        9.78       33.33     23.07 o 
  -7   4  10       18.05        9.60     18.09 o 
  -6   4  10       11.62       -6.28     20.55 o 
  -5   4  10       17.09      -12.63     16.49 o 
  -4   4  10        0.39       -3.28     15.63 o 
  -3   4  10      954.84      856.19     60.52 o 
  -2   4  10       96.48       96.27     25.76 o 
  -1   4  10      580.15      645.58     51.17 o 
   0   4  10      121.84      106.39     15.51 o 
   1   4  10       76.23       49.32     33.93 o 
   2   4  10     2437.91     2217.20    133.13 o 
   3   4  10     1009.24     1141.31     39.07 o 
   4   4  10      490.84      421.75     28.44 o 
   5   4  10     1091.17     1038.10     64.16 o 
   6   4  10       84.87       88.64     27.05 o 
   7   4  10      298.64      230.59     40.96 o 
   8   4  10       24.66        0.50     20.55 o 
   9   4  10      162.96      142.52     38.40 o 
  10   4  10       95.13       99.20     38.18 o 
  11   4  10       21.47       11.70     32.69 o 
  -8   5  10        0.93      -17.57     20.04 o 
  -7   5  10       15.47       23.91     26.41 o 
  -6   5  10      136.93      122.61     35.47 o 
  -5   5  10        0.35        3.78     19.91 o 
  -4   5  10      738.79      833.56     65.51 o 
  -3   5  10        0.20       -5.07     15.20 o 
  -2   5  10       29.32       40.54     20.84 o 
  -1   5  10       88.35      106.55     27.33 o 
   0   5  10      486.71      444.69     42.53 o 
   1   5  10       15.72        5.77     16.24 o 
   2   5  10      107.75       85.63     17.59 o 
   3   5  10       23.31       32.81     26.94 o 
   4   5  10      313.53      217.88     26.44 o 
   5   5  10      317.29      307.59     39.18 o 
   6   5  10     3092.42     3234.12    120.61 o 
   7   5  10      581.03      646.94     59.52 o 
   8   5  10      268.04      280.26     45.60 o 
   9   5  10        9.56       -6.49     24.12 o 
  10   5  10       39.71       27.48     31.62 o 
  11   5  10       13.90      -14.06     25.41 o 
  -7   6  10        8.18        3.57     25.83 o 
  -6   6  10        7.77        6.78     24.12 o 
  -5   6  10      146.92       91.63     32.97 o 
  -4   6  10       10.84       23.77     20.91 o 
  -3   6  10       78.90       44.82     22.69 o 
  -2   6  10       34.59       58.09     23.34 o 
  -1   6  10       79.63       97.91     26.62 o 
   0   6  10        1.09       -1.50     13.56 o 
   1   6  10      575.96      737.07     48.89 o 
   2   6  10       21.34       25.56     10.06 o 
   3   6  10       17.34        1.33      7.00 o 
   4   6  10       40.45       33.86      8.60 o 
   5   6  10      631.82      630.95     53.24 o 
   6   6  10     1017.32      994.78     66.80 o 
   7   6  10      693.89      564.94     57.74 o 
   8   6  10       22.33       40.11     26.76 o 
   9   6  10      328.51      445.11     57.74 o 
  10   6  10        2.15       -4.35     27.90 o 
  11   6  10        4.09      -10.49     32.40 o 
  -7   7  10        0.10      -13.77     24.62 o 
  -6   7  10       23.51       48.89     30.26 o 
  -5   7  10        0.02       -5.42     22.34 o 
  -4   7  10      237.85      336.21     49.03 o 
  -3   7  10       14.95        0.29     18.20 o 
  -2   7  10      116.76      220.38     38.97 o 
  -1   7  10      214.58      193.97     35.26 o 
   0   7  10      523.49      528.90     48.24 o 
   1   7  10      119.87      140.59     27.33 o 
   2   7  10      383.38      360.83     37.18 o 
   3   7  10      276.46      283.93     18.97 o 
   4   7  10      398.57      257.43     27.99 o 
   5   7  10       93.14       69.08     23.34 o 
   6   7  10     1455.91     1465.08     81.43 o 
   7   7  10        5.76       13.70     21.77 o 
   8   7  10      424.50      571.43     60.95 o 
   9   7  10       87.63      120.75     37.90 o 
  10   7  10        2.76      -16.34     22.05 o 
  11   7  10       79.30       33.04     34.54 o 
  -7   8  10       16.57       39.97     31.47 o 
  -6   8  10        0.09       12.28     24.19 o 
  -5   8  10       22.04       12.77     24.48 o 
  -4   8  10       10.94       21.77     25.05 o 
  -3   8  10      173.06      189.76     37.47 o 
  -2   8  10      630.52      532.25     54.38 o 
  -1   8  10     1714.82     1738.78     84.50 o 
   0   8  10        9.19        8.21     15.49 o 
   1   8  10      220.77      258.63     36.68 o 
   2   8  10       41.35       30.85     10.55 o 
   3   8  10        1.05        6.46     11.06 o 
   4   8  10        2.08        4.73      6.94 o 
   5   8  10     1066.99      988.52     81.68 o 
   6   8  10       24.03       -8.85     15.27 o 
   7   8  10      706.67      776.04     66.09 o 
   8   8  10      151.19      205.11     43.89 o 
   9   8  10      111.43      116.68     35.61 o 
  10   8  10       98.68       89.21     35.75 o 
  11   8  10       24.56       -9.49     28.19 o 
  -6   9  10        2.17       27.40     28.05 o 
  -5   9  10        2.86        8.78     22.91 o 
  -4   9  10      219.77      200.75     41.54 o 
  -3   9  10      136.02       80.86     27.83 o 
  -2   9  10      372.57      404.93     50.88 o 
  -1   9  10      842.00      814.58     63.44 o 
   0   9  10     1893.48     1990.63     89.71 o 
   1   9  10       92.26      140.98     20.21 o 
   2   9  10        2.06        9.44     10.38 o 
   3   9  10       20.67       15.77     15.09 o 
   4   9  10       56.08       75.97     26.62 o 
   5   9  10       46.27       36.85     11.91 o 
   6   9  10      572.18      482.72     51.74 o 
   7   9  10      332.41      286.75     45.18 o 
   8   9  10       64.36       37.18     26.19 o 
   9   9  10        3.45       -3.93     24.48 o 
  10   9  10        4.23       12.70     28.05 o 
  11   9  10        0.34      -29.33     29.33 o 
  -6  10  10        2.10       15.25     17.43 o 
  -5  10  10       11.36       18.88     19.98 o 
  -4  10  10       14.23       21.17     17.06 o 
  -3  10  10      367.99      424.68     49.35 o 
  -2  10  10      931.14      775.64     47.58 o 
  -1  10  10      341.93      313.23     31.46 o 
   0  10  10      207.68      161.66     23.65 o 
   1  10  10      338.45      403.92     31.69 o 
   2  10  10       60.69       43.17     14.18 o 
   3  10  10      967.81      943.34     39.75 o 
   4  10  10      421.22      432.84     42.32 o 
   5  10  10       91.21      103.52     18.70 o 
   6  10  10      684.66      785.75     66.30 o 
   7  10  10      123.97      149.01     36.68 o 
   8  10  10      118.79      142.02     40.46 o 
   9  10  10       70.33       46.03     30.69 o 
  10  10  10        0.57      -27.62     27.62 o 
  11  10  10        5.60        8.21     32.19 o 
  -5  11  10       32.18       33.87     21.41 o 
  -4  11  10       68.33       68.31     21.82 o 
  -3  11  10      127.95      136.77     26.13 o 
  -2  11  10       41.10       80.80     22.19 o 
  -1  11  10      157.80      159.22     42.25 o 
   0  11  10      126.51      110.46     47.14 o 
   1  11  10      207.77      216.65     51.28 o 
   2  11  10      210.11      220.77     31.26 o 
   3  11  10      417.99      540.25     49.96 o 
   4  11  10      572.83      520.90     47.96 o 
   5  11  10      377.32      398.30     41.25 o 
   6  11  10      430.61      483.37     59.59 o 
   7  11  10      344.76      327.79     53.03 o 
   8  11  10      108.38      101.34     37.32 o 
   9  11  10        3.34        8.14     26.62 o 
  10  11  10        6.43        7.56     33.26 o 
  11  11  10       27.48       17.84     35.97 o 
  -5  12  10       28.33       57.17     22.96 o 
  -4  12  10       85.67      124.86     28.32 o 
  -3  12  10      180.62      246.92     34.20 o 
  -2  12  10      397.40      482.38    112.01 o 
  -1  12  10        0.02       -7.36     10.77 o 
   0  12  10       12.58       16.73     12.89 o 
   1  12  10        0.14       -0.71     15.49 o 
   2  12  10      225.11      249.07     40.61 o 
   3  12  10      120.02       62.23     23.05 o 
   4  12  10      707.12      812.08     57.74 o 
   5  12  10       11.24       27.76     19.05 o 
   6  12  10      200.06      188.98     46.96 o 
   7  12  10      154.67      196.61     46.96 o 
   8  12  10      148.53      141.23     43.25 o 
   9  12  10       86.69       82.57     39.68 o 
  10  12  10        7.10       10.70     32.97 o 
  -4  13  10       29.87       13.87     19.42 o 
  -3  13  10       58.05       49.21     21.92 o 
  -2  13  10        9.77        1.14     15.51 o 
  -1  13  10      109.41      121.68     36.33 o 
   0  13  10       19.32       13.35     19.77 o 
   1  13  10       63.85       53.17     26.91 o 
   2  13  10        5.39       13.99     16.13 o 
   3  13  10      685.83      610.97     57.31 o 
   4  13  10       36.69        1.28     17.91 o 
   5  13  10      125.82      137.02     31.90 o 
   6  13  10       11.61       35.68     36.04 o 
   7  13  10      102.85      100.41     44.68 o 
   8  13  10       86.06      122.89     43.25 o 
   9  13  10        0.15       15.91     33.97 o 
  10  13  10        2.70      -23.77     27.33 o 
  -3  14  10       29.72        5.92     27.12 o 
  -2  14  10       43.69        5.99     26.62 o 
  -1  14  10       56.09       49.96     26.91 o 
   0  14  10       10.73       44.68     24.26 o 
   1  14  10       16.51       33.47     23.27 o 
   2  14  10        1.99      -12.63     17.56 o 
   3  14  10        0.88       22.41     19.27 o 
   4  14  10       46.82       62.59     27.12 o 
   5  14  10       49.18       81.14     29.33 o 
   7  14  10        4.17       45.75     40.18 o 
   8  14  10       73.46       65.94     45.89 o 
   9  14  10        6.06        8.35     35.04 o 
  10  14  10        8.22       -1.86     40.39 o 
  -2  15  10       14.60        8.35     25.55 o 
  -1  15  10       10.68        5.00     22.41 o 
   0  15  10       19.95       23.69     22.62 o 
   1  15  10      217.26      315.65     53.95 o 
   2  15  10       10.63      -16.70     16.70 o 
   3  15  10        1.57       27.98     24.26 o 
   4  15  10      185.27      196.76     41.18 o 
   5  15  10       17.30       -7.28     19.77 o 
   7  15  10        0.07       22.41     55.10 o 
   8  15  10       23.26       60.73     53.52 o 
   9  15  10       38.55       89.28     55.31 o 
  -1  16  10        0.95       25.98     30.05 o 
   0  16  10        4.02        3.35     23.05 o 
   1  16  10      302.12      320.01     55.81 o 
   2  16  10       49.90      -18.34     21.41 o 
   3  16  10      120.87       87.07     31.47 o 
   4  16  10       22.48       -0.36     19.77 o 
   5  16  10      349.26      335.64     53.81 o 
   7  16  10       17.15       19.05     73.72 o 
   8  16  10        0.01      -58.38     58.38 o 
   0  17  10       39.18        3.57     26.33 o 
   1  17  10       47.41       76.29     34.26 o 
   2  17  10       88.69       99.20     37.18 o 
   3  17  10       14.16       31.54     26.48 o 
   4  17  10      118.81       33.90     31.90 o 
   5  17  10        0.71      -22.91     22.91 o 
   3  18  10       62.19       41.75     30.90 o 
   4  18  10        1.22      -23.27     23.27 o 
   5  18  10       13.73      -25.05     25.05 o 
  -1 -14  11      135.83      134.74     43.18 o 
  -4 -13  11        3.42       22.84     29.47 o 
  -3 -13  11        4.22      -28.05     28.05 o 
  -2 -13  11       21.15       22.41     27.40 o 
  -1 -13  11       76.05      105.55     39.47 o 
   0 -13  11        2.76       53.03     30.40 o 
   1 -13  11        4.36       13.56     26.48 o 
  -5 -12  11       13.47        5.21     28.40 o 
  -4 -12  11        4.43        1.50     30.54 o 
  -3 -12  11       13.58       -0.50     25.83 o 
  -2 -12  11       46.37       45.39     28.97 o 
  -1 -12  11      107.35      124.32     37.04 o 
   0 -12  11       52.96       67.16     31.40 o 
   1 -12  11        5.47       15.99     25.19 o 
   2 -12  11       26.80       39.77     22.36 o 
   3 -12  11        2.67       24.62     37.18 o 
   4 -12  11       70.88      116.61     46.03 o 
  -6 -11  11       80.29       91.28     39.82 o 
  -5 -11  11        7.26      -10.35     27.33 o 
  -4 -11  11       79.98       32.76     30.97 o 
  -3 -11  11       79.96       32.47     31.19 o 
  -2 -11  11        0.51       18.91     23.19 o 
  -1 -11  11      246.48      183.06     41.39 o 
   0 -11  11        7.98       25.62     24.91 o 
   1 -11  11      169.62      177.85     37.47 o 
   2 -11  11       18.85       19.28     19.10 o 
   3 -11  11       19.32       23.27     35.33 o 
   4 -11  11       27.55        2.93     37.40 o 
   5 -11  11       67.24       40.39     44.18 o 
  -6 -10  11       23.82       19.77     26.98 o 
  -5 -10  11        9.81       12.20     25.12 o 
  -4 -10  11       17.81        6.35     25.19 o 
  -3 -10  11       14.55       19.63     24.19 o 
  -2 -10  11      219.74      307.52     49.89 o 
  -1 -10  11        0.20      -14.84     19.63 o 
   0 -10  11      318.88      359.33     48.89 o 
   1 -10  11        8.94       18.84     22.20 o 
   2 -10  11       51.23       48.93     24.34 o 
   3 -10  11       21.28       14.06     35.33 o 
   4 -10  11        0.36       17.56     33.54 o 
   5 -10  11       19.98       23.98     42.68 o 
   6 -10  11        0.99       10.92     40.39 o 
  -7  -9  11       15.76       26.12     30.40 o 
  -6  -9  11        5.00       -1.50     28.48 o 
  -5  -9  11        0.65      -14.34     21.77 o 
  -4  -9  11      251.34      276.83     50.46 o 
  -3  -9  11       65.80       56.52     30.26 o 
  -2  -9  11        1.56       10.13     19.77 o 
  -1  -9  11      585.12      663.50     60.52 o 
   0  -9  11       41.93       28.62     22.20 o 
   1  -9  11      209.87      239.27     29.44 o 
   2  -9  11      138.97      169.19     26.47 o 
   3  -9  11       26.97       25.91     33.40 o 
   4  -9  11       15.68       19.55     34.76 o 
   5  -9  11       42.94       11.13     38.61 o 
   6  -9  11       12.90        8.28     38.54 o 
  -7  -8  11        0.87      -17.91     23.05 o 
  -6  -8  11       35.64       48.53     31.47 o 
  -5  -8  11        1.13      -22.84     22.84 o 
  -4  -8  11       14.46       22.12     21.98 o 
  -3  -8  11       71.98       55.74     27.05 o 
  -2  -8  11      316.23      356.19     48.96 o 
  -1  -8  11      289.75      264.34     41.39 o 
   0  -8  11      264.25      310.73     42.96 o 
   1  -8  11       12.17       26.48     16.29 o 
   2  -8  11        7.35       -1.53     14.04 o 
   3  -8  11       90.28       40.61     33.97 o 
   4  -8  11        0.16      -20.13     30.05 o 
   5  -8  11       16.68       30.40     39.39 o 
   6  -8  11        8.17       20.55     36.54 o 
   7  -8  11       56.77       63.66     46.75 o 
  -8  -7  11       46.03       45.69     26.95 o 
  -7  -7  11       60.78       98.65     27.37 o 
  -6  -7  11       67.73       76.87     24.71 o 
  -5  -7  11        7.57       27.62     24.69 o 
  -4  -7  11       92.29      114.40     33.33 o 
  -3  -7  11      222.17      227.80     43.46 o 
  -2  -7  11       55.14       56.09     26.05 o 
  -1  -7  11      511.50      553.95     52.88 o 
   0  -7  11        6.17       -1.28     18.06 o 
   1  -7  11      200.45      175.70     24.81 o 
   2  -7  11      117.51      126.80     22.46 o 
   3  -7  11        2.46      -13.99     24.62 o 
   4  -7  11      128.21       67.01     38.04 o 
   5  -7  11      180.52      160.57     48.60 o 
   6  -7  11      142.35      176.78     50.17 o 
   7  -7  11        8.38        3.50     37.40 o 
   8  -7  11      153.24      142.23     53.31 o 
  -8  -6  11       41.62       55.32     25.65 o 
  -7  -6  11       46.16       59.26     23.69 o 
  -6  -6  11       42.41       52.88     22.69 o 
  -5  -6  11       25.52       17.13     24.19 o 
  -4  -6  11      309.52      304.74     47.46 o 
  -3  -6  11      419.33      536.96     56.59 o 
  -2  -6  11      412.85      395.73     47.32 o 
  -1  -6  11      180.34      155.15     33.97 o 
   0  -6  11     1099.77     1056.37     62.73 o 
   1  -6  11       30.33       20.58     14.02 o 
   2  -6  11      100.30       79.29     19.10 o 
   3  -6  11        1.42        4.53     13.27 o 
   4  -6  11      289.01      224.73     52.38 o 
   5  -6  11      536.00      614.25     73.72 o 
   6  -6  11        3.31       -2.57     35.83 o 
   7  -6  11      173.24      178.13     53.03 o 
   8  -6  11        3.96        9.35     37.18 o 
  -8  -5  11       67.90       54.61     26.04 o 
  -7  -5  11        2.48        9.42     17.40 o 
  -6  -5  11        0.90        2.66     24.94 o 
  -5  -5  11      266.85      297.73     34.43 o 
  -4  -5  11       61.49       16.99     20.98 o 
  -3  -5  11       61.96       12.13     22.20 o 
  -2  -5  11       37.62        8.85     18.77 o 
  -1  -5  11      551.65      697.04     55.52 o 
   0  -5  11        4.49        8.15     12.39 o 
   1  -5  11        0.03       -0.86     12.05 o 
   2  -5  11        1.74      -11.57     11.57 o 
   3  -5  11        0.02        0.04     11.79 o 
   4  -5  11      202.32      219.17     47.74 o 
   5  -5  11       12.76       15.06     29.69 o 
   6  -5  11      786.93      846.84     81.86 o 
   7  -5  11       40.05       24.98     34.47 o 
   8  -5  11      119.83       88.71     48.46 o 
   9  -5  11        0.71       -8.99     34.61 o 
  -8  -4  11       23.74        5.05     20.76 o 
  -7  -4  11        0.01       -0.68     16.54 o 
  -6  -4  11        6.08       47.63     18.84 o 
  -5  -4  11      209.93      235.41     30.53 o 
  -4  -4  11       26.13       76.36     27.90 o 
  -3  -4  11      909.68      959.67     64.59 o 
  -2  -4  11       22.33       42.18     22.55 o 
  -1  -4  11      458.72      435.34     44.18 o 
   0  -4  11       97.20       72.72     28.08 o 
   1  -4  11      147.25      163.78     21.99 o 
   2  -4  11      181.63      149.86     20.61 o 
   3  -4  11      581.81      551.64     39.75 o 
   4  -4  11       11.48       13.77     25.34 o 
   5  -4  11      252.73      345.34     55.45 o 
   6  -4  11      638.44      742.78     76.86 o 
   7  -4  11      200.57      178.06     47.89 o 
   8  -4  11       71.33      125.96     46.67 o 
   9  -4  11        4.19       -9.42     37.75 o 
  -8  -3  11       41.28       12.70     20.92 o 
  -7  -3  11        3.05       17.01     18.37 o 
  -6  -3  11       65.42       75.97     23.17 o 
  -5  -3  11      109.26      123.81     30.30 o 
  -4  -3  11      158.90      102.55     29.26 o 
  -3  -3  11       29.59       36.40     22.84 o 
  -2  -3  11      548.19      463.60     47.10 o 
  -1  -3  11      271.32      280.26     37.40 o 
   0  -3  11       86.98       85.00     16.28 o 
   1  -3  11     1504.68     1454.87     48.53 o 
   2  -3  11     1130.12     1274.17     45.38 o 
   3  -3  11      112.05       94.16     24.16 o 
   4  -3  11      881.40      884.16     70.87 o 
   5  -3  11      305.14      287.04     50.03 o 
   6  -3  11      403.75      401.58     58.24 o 
   7  -3  11      342.98      289.89     55.67 o 
   8  -3  11        4.21        5.21     33.76 o 
   9  -3  11      104.09      141.09     49.31 o 
  10  -3  11       10.77       22.41     39.39 o 
  -8  -2  11       19.76       24.46     39.22 o 
  -7  -2  11       67.88       63.80     23.39 o 
  -6  -2  11       66.67       91.25     38.18 o 
  -5  -2  11       23.20        5.79     18.81 o 
  -4  -2  11       44.72       20.05     21.48 o 
  -3  -2  11      929.43     1014.62     65.23 o 
  -2  -2  11      798.29      836.20     58.16 o 
  -1  -2  11       73.97       30.19     18.20 o 
   0  -2  11        0.91        8.72     10.06 o 
   1  -2  11       15.03       11.79     10.23 o 
   2  -2  11      167.48      172.60     20.01 o 
   3  -2  11      331.69      377.18     26.63 o 
   4  -2  11      950.61      786.46     64.73 o 
   5  -2  11      642.41      670.77     63.66 o 
   6  -2  11      846.42      845.91     76.58 o 
   7  -2  11      162.31      165.86     45.75 o 
   8  -2  11      309.22      341.28     61.09 o 
   9  -2  11       30.26       45.53     39.68 o 
  10  -2  11       15.88       44.18     39.39 o 
  -8  -1  11      272.96      288.60     40.04 o 
  -7  -1  11       70.15       43.85     27.90 o 
  -6  -1  11       63.39       47.19     33.40 o 
  -5  -1  11      117.40       93.70     29.97 o 
  -4  -1  11      227.05      179.70     35.40 o 
  -3  -1  11      211.96      194.19     36.18 o 
  -2  -1  11        6.51       -2.14     15.34 o 
  -1  -1  11       74.58       55.24     22.55 o 
   0  -1  11      395.38      409.30     26.35 o 
   1  -1  11      737.14      753.30     33.62 o 
   2  -1  11      311.14      348.78     36.47 o 
   3  -1  11      799.32      817.89     96.42 o 
   4  -1  11      359.05      377.17     45.18 o 
   5  -1  11      231.62      145.23     35.18 o 
   6  -1  11      307.49      304.16     48.96 o 
   7  -1  11      327.89      349.34     54.17 o 
   8  -1  11       37.83       58.73     35.18 o 
   9  -1  11       73.19       80.36     38.97 o 
  10  -1  11        3.16       15.13     35.26 o 
  -8   0  11        6.60       11.67     43.93 o 
  -7   0  11        7.54       -1.12     17.31 o 
  -6   0  11       86.58       64.88     46.67 o 
  -5   0  11      116.75      149.73     34.97 o 
  -4   0  11      370.18      336.92     45.82 o 
  -3   0  11        4.17       -9.35     15.99 o 
  -2   0  11      699.29      794.67     56.31 o 
  -1   0  11       61.67       34.60     11.69 o 
   0   0  11      168.67      217.60     23.16 o 
   1   0  11       66.24       70.53     13.80 o 
   2   0  11      465.19      585.49     29.86 o 
   3   0  11      481.87      468.68     59.06 o 
   4   0  11     1965.40     2023.53     92.42 o 
   5   0  11        9.26       12.92     21.48 o 
   6   0  11      103.59      153.44     36.83 o 
   7   0  11       14.34       10.78     27.69 o 
   8   0  11       40.49       47.17     30.05 o 
   9   0  11        2.06        5.50     30.54 o 
  10   0  11        5.13      -13.20     29.55 o 
  -8   1  11        2.43        1.34     25.76 o 
  -7   1  11       20.89       -1.28     18.29 o 
  -6   1  11      238.07      273.44     35.02 o 
  -5   1  11      785.14      890.94     68.51 o 
  -4   1  11       30.27       27.19     21.91 o 
  -3   1  11       70.89       96.13     28.26 o 
  -2   1  11        3.30       -6.92     14.06 o 
  -1   1  11      129.50      134.62     17.40 o 
   0   1  11      126.69      164.00     18.72 o 
   1   1  11      103.82      109.88     39.89 o 
   2   1  11     1150.51     1189.40     41.53 o 
   3   1  11      331.73      293.98     21.89 o 
   4   1  11      295.32      272.33     38.61 o 
   5   1  11      405.94      386.52     46.89 o 
   6   1  11        0.02      -15.56     15.56 o 
   7   1  11       86.92       38.25     25.98 o 
   8   1  11        0.23       11.85     25.69 o 
   9   1  11      450.13      368.25     57.81 o 
  10   1  11       27.27      -14.92     33.40 o 
  11   1  11       15.53      -25.26     36.75 o 
  -8   2  11        3.18       -2.51     20.54 o 
  -7   2  11       10.73       33.46     19.50 o 
  -6   2  11      332.07      407.08     54.88 o 
  -5   2  11       36.94       18.41     23.41 o 
  -4   2  11      177.17      226.45     40.68 o 
  -3   2  11        8.20        9.63     16.56 o 
  -2   2  11      607.18      664.71     55.95 o 
  -1   2  11        0.39       -3.28     16.41 o 
   0   2  11        4.95       20.31     10.17 o 
   1   2  11      159.69      187.32     20.10 o 
   2   2  11       35.74       41.61     11.62 o 
   3   2  11       96.97      108.77     15.86 o 
   4   2  11      446.21      520.26     48.53 o 
   5   2  11        8.63       27.76     21.27 o 
   6   2  11       44.73       32.26     22.05 o 
   7   2  11      488.51      509.56     56.81 o 
   8   2  11      107.80      113.54     37.54 o 
   9   2  11      125.21      105.62     39.75 o 
  10   2  11       54.56       28.76     31.33 o 
  11   2  11       37.46       35.18     39.32 o 
  -8   3  11        5.62        9.57     22.30 o 
  -7   3  11       49.76      112.90     35.90 o 
  -6   3  11       23.48       32.26     26.19 o 
  -5   3  11      230.64      250.00     44.03 o 
  -4   3  11        0.07       -7.14     17.20 o 
  -3   3  11        2.30       23.55     18.56 o 
  -2   3  11        1.03       13.27     17.91 o 
  -1   3  11       32.18       27.28     10.08 o 
   0   3  11       61.43       68.85     13.63 o 
   1   3  11      722.96      739.10     33.27 o 
   2   3  11      743.43      746.00     33.73 o 
   3   3  11       26.15       13.23      9.16 o 
   4   3  11       10.85        0.28      8.49 o 
   5   3  11       41.84       55.88     24.19 o 
   6   3  11      322.10      399.37     48.67 o 
   7   3  11      323.43      297.03     46.25 o 
   8   3  11      141.82      145.73     38.89 o 
   9   3  11       22.11       43.60     28.40 o 
  10   3  11        7.39        1.00     29.12 o 
  11   3  11       13.08       38.18     36.90 o 
  -8   4  11       44.09       33.76     30.90 o 
  -7   4  11        0.28       -0.29     25.34 o 
  -6   4  11       59.77       47.10     30.12 o 
  -5   4  11       43.19       33.97     24.84 o 
  -4   4  11      374.53      458.32     53.24 o 
  -3   4  11        0.70       -4.21     16.13 o 
  -2   4  11      191.78      183.91     35.97 o 
  -1   4  11        0.98        1.08      8.62 o 
   0   4  11       95.12       83.92     14.99 o 
   1   4  11      584.97      581.60     56.17 o 
   2   4  11      264.11      263.08     39.54 o 
   3   4  11      207.75      213.04     33.86 o 
   4   4  11      738.48      852.50     35.00 o 
   5   4  11       66.36       86.28     26.83 o 
   6   4  11      273.30      315.80     44.60 o 
   7   4  11        3.51      -17.27     17.27 o 
   8   4  11       27.61       29.40     27.62 o 
   9   4  11       25.86       47.03     30.19 o 
  10   4  11        1.31      -15.06     26.05 o 
  11   4  11       77.20       26.19     34.83 o 
  -7   5  11        3.67      -14.56     26.12 o 
  -6   5  11      137.43       65.94     33.11 o 
  -5   5  11      235.18      196.26     43.39 o 
  -4   5  11       15.02       34.54     26.05 o 
  -3   5  11      129.45      146.44     34.61 o 
  -2   5  11       37.88       22.20     20.34 o 
  -1   5  11       77.62       83.71     26.19 o 
   0   5  11       25.00       46.44     14.92 o 
   1   5  11       29.24       26.77     18.31 o 
   2   5  11       72.35       86.36     51.17 o 
   3   5  11      293.78      264.12     23.01 o 
   4   5  11      128.13      141.08     27.08 o 
   5   5  11       33.62       19.55     19.91 o 
   6   5  11      792.26      727.08     61.80 o 
   7   5  11      558.93      647.79     63.02 o 
   8   5  11      346.94      335.78     50.96 o 
   9   5  11        3.11       -0.86     24.12 o 
  10   5  11      215.40      265.84     53.24 o 
  11   5  11       13.56       24.34     32.47 o 
  -7   6  11        7.01       -9.85     26.76 o 
  -6   6  11      172.63      130.74     37.32 o 
  -5   6  11       60.55       63.37     32.33 o 
  -4   6  11      895.88     1028.18     72.87 o 
  -3   6  11       31.85       32.97     24.98 o 
  -2   6  11      303.96      443.69     51.17 o 
  -1   6  11       80.80       87.14     27.83 o 
   0   6  11       93.10       78.15     25.05 o 
   1   6  11        2.46       26.55     18.91 o 
   2   6  11       12.21        6.96      8.84 o 
   3   6  11       14.96        3.55      9.26 o 
   4   6  11        8.85       17.50     10.65 o 
   5   6  11      287.72      296.17     41.61 o 
   6   6  11      137.88      180.70     36.61 o 
   7   6  11      211.27      240.43     44.68 o 
   8   6  11      244.89      212.46     45.53 o 
   9   6  11       12.02       52.53     30.26 o 
  10   6  11       27.72       24.62     31.69 o 
  11   6  11      105.66       40.25     33.97 o 
  -7   7  11       69.96       47.10     36.47 o 
  -6   7  11        2.30       17.20     27.62 o 
  -5   7  11       72.90       40.18     28.12 o 
  -4   7  11      180.56      138.81     36.61 o 
  -3   7  11      126.82      150.87     36.47 o 
  -2   7  11       20.26       30.62     21.48 o 
  -1   7  11      475.65      620.46     56.59 o 
   0   7  11       42.71       71.22     25.12 o 
   1   7  11      221.46      314.01     40.25 o 
   2   7  11      325.07      295.36     25.89 o 
   3   7  11        1.12        1.23      8.60 o 
   4   7  11      592.13      539.14     27.45 o 
   5   7  11      395.89      408.22     46.32 o 
   6   7  11        5.89      -14.13     16.41 o 
   7   7  11      333.12      290.11     46.82 o 
   8   7  11      481.98      487.86     59.45 o 
   9   7  11        0.13       16.70     25.91 o 
  10   7  11       78.80       69.94     36.68 o 
  11   7  11       77.67       22.91     35.47 o 
  -6   8  11       95.56      152.37     43.25 o 
  -5   8  11        0.74      -17.41     21.48 o 
  -4   8  11      304.35      436.05     58.59 o 
  -3   8  11       89.53      193.76     42.32 o 
  -2   8  11        8.17       -4.64     15.84 o 
  -1   8  11      375.02      396.37     48.89 o 
   0   8  11       20.16      -12.70     13.70 o 
   1   8  11      466.89      448.18     47.10 o 
   2   8  11       34.63       11.13     15.99 o 
   3   8  11      864.25      847.33     30.95 o 
   4   8  11       55.06       38.85     10.36 o 
   5   8  11       22.14       11.56     19.13 o 
   6   8  11       61.90       68.73     26.48 o 
   7   8  11      355.55      217.38     41.82 o 
   8   8  11        6.41        3.00     24.91 o 
   9   8  11      135.70      160.72     42.96 o 
  10   8  11       21.02       20.77     30.97 o 
  11   8  11      115.25      206.82     52.24 o 
  -6   9  11       54.05       23.12     28.33 o 
  -5   9  11      126.79       99.98     35.18 o 
  -4   9  11       89.17       36.68     27.40 o 
  -3   9  11       15.55        4.42     20.62 o 
  -2   9  11        2.47        4.07     19.48 o 
  -1   9  11       74.18      159.22     38.32 o 
   0   9  11      343.12      271.91     42.03 o 
   1   9  11      205.19      212.10     36.75 o 
   2   9  11     1125.95     1030.68     43.32 o 
   3   9  11        5.11        1.68      9.31 o 
   4   9  11        1.95        2.52      8.21 o 
   5   9  11       12.92       20.34     19.34 o 
   6   9  11        2.43       -4.92     19.98 o 
   7   9  11      484.05      463.95     56.81 o 
   8   9  11      270.55      232.51     46.03 o 
   9   9  11       15.03       74.65     35.61 o 
  10   9  11      259.65      301.02     55.59 o 
  11   9  11        5.13       22.34     37.04 o 
  -5  10  11        9.90       -7.51     18.44 o 
  -4  10  11       49.72       26.91     19.47 o 
  -3  10  11        0.31        0.29     22.62 o 
  -2  10  11      397.01      383.72     38.15 o 
  -1  10  11       97.91      106.73     21.87 o 
   0  10  11       75.29       67.65     17.75 o 
   1  10  11      647.53      680.44     40.35 o 
   2  10  11       14.22       10.07     10.56 o 
   3  10  11      730.83      822.28     38.56 o 
   4  10  11      110.44      124.25     27.19 o 
   5  10  11      128.24      108.51     20.17 o 
   6  10  11      139.68      164.50     38.25 o 
   7  10  11      119.99      166.93     40.75 o 
   8  10  11       47.31       24.91     27.76 o 
   9  10  11       91.07      118.33     40.11 o 
  10  10  11       10.42       17.56     33.97 o 
  11  10  11       20.84       46.17     38.25 o 
  -5  11  11        1.97       16.26     39.18 o 
  -4  11  11        8.03       10.21     19.02 o 
  -3  11  11       14.28        0.42     15.90 o 
  -2  11  11      178.96      250.88     32.97 o 
  -1  11  11       19.81       12.74     13.03 o 
   0  11  11      162.79      153.93     24.50 o 
   1  11  11        0.11        6.73     11.42 o 
   2  11  11      355.06      420.60     32.99 o 
   3  11  11      446.33      439.83     47.74 o 
   4  11  11        4.08        6.85     14.34 o 
   5  11  11      173.73      174.25     24.96 o 
   6  11  11       78.22       83.64     32.76 o 
   7  11  11      186.04      246.79     48.46 o 
   8  11  11      402.70      407.57     60.30 o 
   9  11  11      362.24      411.29     60.45 o 
  10  11  11       11.78        6.35     30.54 o 
  -4  12  11        3.49       -1.47     17.37 o 
  -3  12  11        0.03        3.53     17.70 o 
  -2  12  11       17.10       17.74     16.87 o 
  -1  12  11      215.11      274.40     89.85 o 
   0  12  11      140.13      144.25     25.23 o 
   1  12  11      169.44      149.00     40.82 o 
   2  12  11      657.31      547.67     56.67 o 
   3  12  11      565.86      510.06     52.67 o 
   4  12  11      211.74      206.82     36.97 o 
   5  12  11       86.84      120.90     29.69 o 
   6  12  11       53.86       64.02     34.11 o 
   7  12  11      147.27      131.39     40.54 o 
   8  12  11      254.61      285.97     55.02 o 
   9  12  11       76.92       93.85     44.53 o 
  10  12  11      138.92      145.16     50.17 o 
  -3  13  11        3.91      -12.64     16.84 o 
  -2  13  11       53.73       52.96     21.52 o 
  -1  13  11       30.77       33.28     16.84 o 
   0  13  11      154.09      225.56     30.59 o 
   1  13  11      451.31      460.96     56.88 o 
   2  13  11      212.30      156.08     35.47 o 
   3  13  11      636.77      678.84     62.52 o 
   4  13  11        0.37      -11.99     14.92 o 
   5  13  11        5.87       -4.35     15.56 o 
   6  13  11       11.26       -5.21     31.62 o 
   7  13  11       39.29       15.34     33.04 o 
   8  13  11       78.53      123.39     42.96 o 
   9  13  11      118.44      116.47     47.60 o 
  10  13  11       10.37       12.92     40.39 o 
  -3  14  11        4.62        6.64     26.62 o 
  -2  14  11        4.18      -15.20     25.62 o 
  -1  14  11      135.90      116.76     38.40 o 
   0  14  11      312.19      380.24     58.02 o 
   1  14  11       29.32      -17.77     17.77 o 
   2  14  11      298.90      277.97     47.89 o 
   3  14  11       22.38       52.88     26.05 o 
   4  14  11       46.15       34.47     23.41 o 
   5  14  11       14.41      -15.56     15.56 o 
   6  14  11       63.71       40.82     40.96 o 
   7  14  11        0.19      -18.34     32.83 o 
   8  14  11      180.75      165.86     54.74 o 
   9  14  11        3.47       -5.14     39.82 o 
  -2  15  11        6.80      -26.98     26.98 o 
  -1  15  11       75.81       47.53     30.83 o 
   0  15  11        1.01       -8.06     20.13 o 
   1  15  11      198.10      323.22     52.81 o 
   2  15  11       24.55        2.78     19.41 o 
   3  15  11      158.12      154.44     38.47 o 
   4  15  11        3.08      -19.91     20.05 o 
   5  15  11        1.16       15.34     21.91 o 
   7  15  11      155.75      214.88     74.08 o 
   8  15  11       10.96       40.82     49.96 o 
   9  15  11      131.24      236.37     67.23 o 
   0  16  11      168.03      152.51     41.61 o 
   1  16  11       32.04       77.65     32.76 o 
   2  16  11       21.38       49.31     30.54 o 
   3  16  11        0.24       15.63     24.91 o 
   4  16  11       31.15       30.12     26.26 o 
   5  16  11        1.92       31.26     26.26 o 
   7  16  11       10.65      156.36     87.14 o 
   8  16  11       72.45       94.42     80.29 o 
   1  17  11      117.27       78.22     33.97 o 
   2  17  11       34.40       68.65     36.11 o 
   3  17  11        2.08       -8.21     23.34 o 
   4  17  11        0.96       -4.14     23.41 o 
   5  17  11       44.84       49.53     31.97 o 
  -2 -13  12        8.09       28.12     33.26 o 
  -1 -13  12       50.74       36.61     34.90 o 
   0 -13  12       13.99       43.18     31.62 o 
  -4 -12  12        0.09       19.55     30.69 o 
  -3 -12  12       20.24       15.49     30.83 o 
  -2 -12  12       37.88       63.52     33.61 o 
  -1 -12  12       13.65       28.97     29.62 o 
   0 -12  12        0.41        7.42     26.91 o 
   1 -12  12        2.23        4.64     25.48 o 
   3 -12  12        1.96       57.24     39.61 o 
  -5 -11  12       19.15       39.61     33.11 o 
  -4 -11  12       30.64       34.76     35.40 o 
  -3 -11  12        1.64        8.42     25.62 o 
  -2 -11  12        8.28       -2.28     25.55 o 
  -1 -11  12        0.96        2.43     23.41 o 
   0 -11  12       16.39        4.35     25.12 o 
   1 -11  12       89.07       36.83     27.19 o 
   3 -11  12        0.90       18.27     36.75 o 
   4 -11  12        2.31        8.78     39.89 o 
  -6 -10  12        1.84      -15.13     28.55 o 
  -5 -10  12      103.02       61.59     35.97 o 
  -4 -10  12       94.12       94.56     36.33 o 
  -3 -10  12       59.47       35.40     27.83 o 
  -2 -10  12        0.19        2.14     24.84 o 
  -1 -10  12        1.43       14.77     24.41 o 
   0 -10  12       88.99      119.32     34.33 o 
   1 -10  12        6.16      -12.13     21.41 o 
   2 -10  12       82.79       75.53     23.43 o 
   3 -10  12       52.17       80.50     44.53 o 
   4 -10  12      172.59      178.70     57.38 o 
   5 -10  12        6.30       -7.14     38.32 o 
  -6  -9  12       36.80       41.61     31.47 o 
  -5  -9  12       70.72       81.00     36.75 o 
  -4  -9  12       35.21       68.80     31.83 o 
  -3  -9  12        1.43       -6.78     24.19 o 
  -2  -9  12       83.18      102.20     34.40 o 
  -1  -9  12       63.67       50.10     28.83 o 
   0  -9  12       40.57        8.21     23.19 o 
   1  -9  12        0.83      -18.91     19.34 o 
   2  -9  12       85.60       50.36     20.03 o 
   3  -9  12      125.02      170.14     47.67 o 
   4  -9  12       75.74        3.28     37.97 o 
   5  -9  12      161.07      177.49     58.16 o 
   6  -9  12       17.36       -2.85     44.39 o 
  -7  -8  12        0.65      -15.70     26.98 o 
  -6  -8  12       45.85       85.28     37.25 o 
  -5  -8  12        4.06       44.82     30.12 o 
  -4  -8  12       10.61        9.35     27.05 o 
  -3  -8  12       28.77       27.33     25.19 o 
  -2  -8  12        6.02      -20.27     21.05 o 
  -1  -8  12       10.50       13.63     20.91 o 
   0  -8  12       13.05       -3.35     20.62 o 
   1  -8  12       89.99       79.65     29.05 o 
   2  -8  12       97.64      140.06     27.73 o 
   3  -8  12       39.26       21.20     34.47 o 
   4  -8  12      463.32      467.24     68.08 o 
   5  -8  12        2.42       27.48     40.18 o 
   6  -8  12        9.48       13.70     40.54 o 
   7  -8  12        1.50      -23.98     37.25 o 
  -7  -7  12       39.04       54.48     24.99 o 
  -6  -7  12        0.03       -3.21     26.69 o 
  -5  -7  12       54.91       64.30     30.97 o 
  -4  -7  12      215.37      197.26     42.89 o 
  -3  -7  12      157.41      193.12     41.39 o 
  -2  -7  12      323.86      262.63     44.39 o 
  -1  -7  12        5.09       14.49     22.34 o 
   0  -7  12      101.05      180.84     36.90 o 
   1  -7  12      898.96      941.70     46.11 o 
   2  -7  12       11.18        3.61     15.19 o 
   3  -7  12       63.56       44.18     33.61 o 
   4  -7  12        9.49        5.42     32.54 o 
   5  -7  12      109.07       58.09     39.18 o 
   6  -7  12        8.10      -16.41     34.61 o 
   7  -7  12        2.41      -24.41     38.04 o 
  -7  -6  12       15.18       -7.39     22.02 o 
  -6  -6  12      104.95      132.88     40.68 o 
  -5  -6  12      111.98      184.41     43.39 o 
  -4  -6  12       79.65      171.21     38.32 o 
  -3  -6  12      603.04      608.40     62.02 o 
  -2  -6  12       76.34       97.99     31.19 o 
  -1  -6  12       91.48      127.96     31.26 o 
   0  -6  12      201.66      210.75     36.97 o 
   1  -6  12      328.46      379.63     33.93 o 
   2  -6  12     1078.58     1093.12     80.61 o 
   3  -6  12       66.47       12.92     31.54 o 
   4  -6  12      640.61      600.55     71.08 o 
   5  -6  12       98.19      110.26     44.53 o 
   6  -6  12       43.78      155.08     52.45 o 
   7  -6  12      101.48       71.94     46.53 o 
   8  -6  12        0.65      -13.56     37.04 o 
  -7  -5  12       92.42       70.03     35.68 o 
  -6  -5  12       23.92      -22.20     22.20 o 
  -5  -5  12      505.67      548.67     62.09 o 
  -4  -5  12      136.77      130.46     34.04 o 
  -3  -5  12       79.86       13.13     22.41 o 
  -2  -5  12        0.48      -18.20     18.20 o 
  -1  -5  12       63.76       51.10     23.12 o 
   0  -5  12      140.05      165.57     34.33 o 
   1  -5  12      375.88      390.47     31.28 o 
   2  -5  12      325.29      287.68     28.31 o 
   3  -5  12      562.96      645.94     65.87 o 
   4  -5  12      148.30      127.10     40.68 o 
   5  -5  12        7.48      -19.77     26.19 o 
   6  -5  12       78.76       92.92     42.68 o 
   7  -5  12       32.09       45.89     42.11 o 
   8  -5  12       73.13       39.39     47.17 o 
  -8  -4  12       76.06       85.56     28.83 o 
  -7  -4  12       28.93       23.01     21.66 o 
  -6  -4  12      139.84      172.64     44.10 o 
  -5  -4  12      159.29      105.48     33.54 o 
  -4  -4  12       24.33       21.55     22.98 o 
  -3  -4  12      187.48      201.47     38.61 o 
  -2  -4  12       38.48       32.69     20.91 o 
  -1  -4  12      213.11      202.82     36.11 o 
   0  -4  12      149.38      109.83     26.55 o 
   1  -4  12     1491.24     1724.50     56.66 o 
   2  -4  12      739.39      778.51     39.43 o 
   3  -4  12      346.83      347.84     50.17 o 
   4  -4  12       97.55       56.67     32.33 o 
   5  -4  12        0.30       -8.21     27.69 o 
   6  -4  12       35.59       22.20     32.11 o 
   7  -4  12       39.59       59.38     39.47 o 
   8  -4  12        1.58      -13.92     33.26 o 
   9  -4  12       83.21      125.39     55.38 o 
  -8  -3  12       13.87       -0.41     20.98 o 
  -7  -3  12      158.59      150.28     31.65 o 
  -6  -3  12      364.34      312.94     51.38 o 
  -5  -3  12        9.19       -3.21     18.20 o 
  -4  -3  12      319.32      307.66     46.89 o 
  -3  -3  12        7.61       14.99     20.70 o 
  -2  -3  12       14.10       -5.92     17.98 o 
  -1  -3  12      208.82      216.24     36.04 o 
   0  -3  12       15.65       19.05     17.27 o 
   1  -3  12       84.81       87.81     18.06 o 
   2  -3  12     1005.36     1095.19     48.49 o 
   3  -3  12      131.87      161.38     21.33 o 
   4  -3  12        1.22       -3.14     24.91 o 
   5  -3  12        8.54       13.27     28.26 o 
   6  -3  12      144.25      183.84     49.03 o 
   7  -3  12       35.58       24.98     33.61 o 
   8  -3  12      179.00      126.25     47.46 o 
   9  -3  12        2.48       12.92     37.97 o 
  -8  -2  12       16.62       19.85     23.71 o 
  -7  -2  12      233.50      314.93     40.19 o 
  -6  -2  12       13.02        9.21     23.12 o 
  -5  -2  12       90.22      107.12     31.97 o 
  -4  -2  12       63.98       31.33     22.12 o 
  -3  -2  12      304.86      249.93     40.82 o 
  -2  -2  12       82.67       40.18     23.48 o 
  -1  -2  12      409.42      439.69     45.32 o 
   0  -2  12     1053.83     1155.09     47.74 o 
   1  -2  12      490.33      569.69     33.04 o 
   2  -2  12      241.45      265.70     24.08 o 
   3  -2  12      587.97      579.72     33.08 o 
   4  -2  12       44.84       39.61     29.05 o 
   5  -2  12      556.78      720.52     68.23 o 
   6  -2  12        3.12        6.35     27.33 o 
   7  -2  12      194.90      116.47     44.39 o 
   8  -2  12       42.54       52.38     39.25 o 
   9  -2  12      103.75       22.91     36.11 o 
  10  -2  12        9.28      -22.41     30.54 o 
  -8  -1  12        0.52       -4.62     35.72 o 
  -7  -1  12        5.24       -0.64     18.84 o 
  -6  -1  12      115.61      123.96     36.83 o 
  -5  -1  12        0.06       -8.92     18.77 o 
  -4  -1  12       74.66       58.66     24.05 o 
  -3  -1  12        6.87       -8.78     15.77 o 
  -2  -1  12        0.27       12.56     18.20 o 
  -1  -1  12        0.18       -4.85     13.06 o 
   0  -1  12      370.43      366.83     37.90 o 
   1  -1  12       29.80       45.23     13.55 o 
   2  -1  12        2.92       -0.04      9.96 o 
   3  -1  12        2.40       14.61     11.62 o 
   4  -1  12        9.17       43.18     23.27 o 
   5  -1  12      515.18      472.52     56.09 o 
   6  -1  12      140.62      116.04     36.90 o 
   7  -1  12        0.69        2.43     28.97 o 
   8  -1  12      229.50      221.45     52.60 o 
   9  -1  12       61.17       52.03     39.47 o 
  10  -1  12       42.55       67.44     45.32 o 
  -8   0  12        8.22       17.14     37.29 o 
  -7   0  12       38.41       37.86     29.58 o 
  -6   0  12        8.28        9.49     23.84 o 
  -5   0  12       80.50       91.63     30.54 o 
  -4   0  12        5.98      -10.28     19.27 o 
  -3   0  12       37.12       59.95     27.05 o 
  -2   0  12        0.30      -14.84     14.84 o 
  -1   0  12     1557.52     1674.05     81.43 o 
   0   0  12     1166.15     1019.67     40.83 o 
   1   0  12       90.80      110.52     17.76 o 
   2   0  12      122.70       92.54     22.44 o 
   3   0  12        7.64       15.53     11.38 o 
   4   0  12        3.56      -16.91     16.91 o 
   5   0  12      360.59      318.87     47.46 o 
   6   0  12        2.22       10.70     21.70 o 
   7   0  12      113.18      196.90     46.67 o 
   8   0  12      349.12      347.56     57.24 o 
   9   0  12      131.14      176.78     51.31 o 
  10   0  12        1.15       17.84     33.90 o 
  -8   1  12        3.30       -6.63     20.92 o 
  -7   1  12       33.29       24.55     25.41 o 
  -6   1  12      245.61      208.60     41.32 o 
  -5   1  12       39.05       39.39     24.34 o 
  -4   1  12       22.51        5.00     18.48 o 
  -3   1  12      199.27      169.28     37.18 o 
  -2   1  12      110.30      158.86     34.54 o 
  -1   1  12       57.08       51.24     22.69 o 
   0   1  12      284.02      380.73     27.39 o 
   1   1  12       74.53       90.27     27.80 o 
   2   1  12        1.94        3.83      8.56 o 
   3   1  12      755.48      796.96     35.39 o 
   4   1  12      511.23      569.22     52.74 o 
   5   1  12       11.73        1.14     20.84 o 
   6   1  12      169.73      148.66     37.32 o 
   7   1  12      548.25      483.58     58.45 o 
   8   1  12        0.81      -13.42     22.41 o 
   9   1  12      241.90      242.72     54.10 o 
  10   1  12       14.59       14.63     36.04 o 
  -7   2  12       52.79       45.60     28.40 o 
  -6   2  12        0.03        6.07     22.12 o 
  -5   2  12       38.03       30.69     24.34 o 
  -4   2  12       34.93      -10.92     15.34 o 
  -3   2  12      123.96      106.84     29.90 o 
  -2   2  12      628.37      779.61     63.02 o 
  -1   2  12      366.86      403.01     46.10 o 
   0   2  12       99.06       77.93     16.08 o 
   1   2  12       26.82       32.07     11.33 o 
   2   2  12       16.84        9.34      9.97 o 
   3   2  12      179.60      154.70     19.19 o 
   4   2  12       43.35       46.25     21.55 o 
   5   2  12       20.10       12.06     20.55 o 
   6   2  12      918.83      863.54     69.23 o 
   7   2  12        1.32       14.49     23.98 o 
   8   2  12      414.74      434.41     59.66 o 
   9   2  12      101.15      116.76     44.18 o 
  10   2  12       16.67      -15.06     30.54 o 
  11   2  12        1.55       -9.71     32.61 o 
  -7   3  12        4.28       -9.63     24.62 o 
  -6   3  12      113.75      142.23     36.83 o 
  -5   3  12       42.72       39.04     26.91 o 
  -4   3  12       57.54       43.11     25.55 o 
  -3   3  12      127.49       98.13     31.83 o 
  -2   3  12      133.87       92.56     28.83 o 
  -1   3  12       13.62       17.57     10.91 o 
   0   3  12       92.66       62.29     14.80 o 
   1   3  12     1788.84     1825.94     55.98 o 
   2   3  12      793.57      812.29     42.86 o 
   3   3  12      188.76      156.15     23.16 o 
   4   3  12       85.08       43.03     23.62 o 
   5   3  12      523.71      513.55     52.81 o 
   6   3  12        1.68      -10.70     17.06 o 
   7   3  12      252.05      286.47     48.89 o 
   8   3  12      104.20       92.71     33.97 o 
   9   3  12      215.01      237.65     51.81 o 
  10   3  12        4.14        9.21     34.54 o 
  11   3  12        7.99      -29.97     29.97 o 
  -7   4  12       22.47       22.05     26.12 o 
  -6   4  12       10.31       12.70     25.48 o 
  -5   4  12       52.50       41.54     26.69 o 
  -4   4  12       22.85       -0.29     21.20 o 
  -3   4  12        1.55      -14.06     14.06 o 
  -2   4  12       94.97       98.91     28.90 o 
  -1   4  12      634.19      706.18     35.85 o 
   0   4  12     1459.01     1603.61     64.27 o 
   1   4  12        7.57        4.87      8.56 o 
   2   4  12     2723.47     2600.86     66.91 o 
   3   4  12     1534.18     1549.27     50.72 o 
   4   4  12      305.45      313.58     42.89 o 
   5   4  12       18.80        4.85     18.98 o 
   6   4  12      462.07      448.25     54.10 o 
   7   4  12       31.50       37.11     26.55 o 
   8   4  12       98.15      105.69     35.97 o 
   9   4  12       10.74       13.92     30.26 o 
  10   4  12       29.78       27.83     35.11 o 
  11   4  12        3.33        8.49     35.18 o 
  -7   5  12        3.26        3.14     29.19 o 
  -6   5  12       56.60       17.56     27.55 o 
  -5   5  12      162.34      164.43     39.11 o 
  -4   5  12        0.26      -15.84     20.05 o 
  -3   5  12      152.17      193.40     41.25 o 
  -2   5  12       93.66      103.91     32.33 o 
  -1   5  12      524.33      532.98     32.57 o 
   0   5  12      197.69      196.77     22.48 o 
   1   5  12     1117.48     1138.85     44.75 o 
   2   5  12        1.38        2.19      9.24 o 
   3   5  12      148.39      101.08     21.87 o 
   4   5  12      724.53      803.81     63.44 o 
   5   5  12      237.74      327.00     45.60 o 
   6   5  12     1906.41     2059.57    101.98 o 
   7   5  12      137.47      120.97     37.18 o 
   8   5  12       42.54       33.61     24.98 o 
   9   5  12      166.54      175.78     46.53 o 
  10   5  12      109.51      113.97     41.46 o 
  11   5  12        1.95       -1.36     33.26 o 
  -6   6  12        1.76        7.64     23.98 o 
  -5   6  12        1.01      -19.91     21.84 o 
  -4   6  12        7.16       21.20     23.34 o 
  -3   6  12       84.01       88.28     30.90 o 
  -2   6  12      885.87     1031.25     72.44 o 
  -1   6  12      166.27      204.25     39.54 o 
   0   6  12      643.53      776.25     61.80 o 
   1   6  12       35.88       49.05     15.17 o 
   2   6  12      614.64      567.19     34.55 o 
   3   6  12      136.36      138.18     19.60 o 
   4   6  12      299.59      264.32     38.57 o 
   5   6  12     1129.54     1176.34     73.51 o 
   6   6  12      913.87     1126.31     75.65 o 
   7   6  12      287.67      252.28     46.82 o 
   8   6  12      100.95       81.57     32.26 o 
   9   6  12        0.41       -5.92     22.98 o 
  10   6  12       69.18        8.49     29.12 o 
  11   6  12        2.27      -23.77     29.76 o 
  -6   7  12        0.12      -20.62     25.76 o 
  -5   7  12      106.84      129.17     38.97 o 
  -4   7  12        3.34      -21.98     21.98 o 
  -3   7  12      345.15      569.43     62.95 o 
  -2   7  12       21.61        9.85     20.62 o 
  -1   7  12      193.63      253.71     44.75 o 
   0   7  12      145.63      127.96     32.69 o 
   1   7  12      917.90      843.48     60.30 o 
   2   7  12      460.16      499.41     44.93 o 
   3   7  12       14.12        9.32     13.77 o 
   4   7  12      161.53      138.65     15.50 o 
   5   7  12      163.73      125.46     32.04 o 
   6   7  12        0.06        6.71     20.62 o 
   7   7  12      367.51      322.43     49.96 o 
   8   7  12       24.67       10.49     27.12 o 
   9   7  12       94.04       31.83     29.97 o 
  10   7  12       15.65       35.61     32.26 o 
  11   7  12       16.48      -14.77     32.54 o 
  -6   8  12        5.01       20.05     31.12 o 
  -5   8  12       42.99       -5.64     25.83 o 
  -4   8  12        2.20      -11.63     22.84 o 
  -3   8  12       97.25      104.77     35.18 o 
  -2   8  12      732.98      789.31     70.01 o 
  -1   8  12       28.24       43.46     25.34 o 
   0   8  12     1097.70     1201.67     75.58 o 
   1   8  12      115.62       87.28     27.55 o 
   2   8  12      373.17      515.55     49.46 o 
   3   8  12      106.73      133.62     18.88 o 
   4   8  12      510.20      487.18     29.68 o 
   5   8  12       83.04       84.07     28.62 o 
   6   8  12     1053.77     1067.64     74.44 o 
   7   8  12      513.98      613.97     63.16 o 
   8   8  12       71.42       29.55     28.55 o 
   9   8  12      154.81      169.78     45.60 o 
  10   8  12        0.15        4.71     30.12 o 
  11   8  12       76.70       63.44     37.68 o 
  -5   9  12        0.41       -9.28     26.98 o 
  -4   9  12       19.63       -7.07     23.34 o 
  -3   9  12      310.67      350.84     54.52 o 
  -2   9  12        7.90       15.63     23.48 o 
  -1   9  12      442.69      553.02     60.45 o 
   0   9  12      325.18      421.71     52.95 o 
   1   9  12      993.24     1001.20     67.73 o 
   2   9  12      484.27      507.89     34.85 o 
   3   9  12       60.44       65.50     13.26 o 
   4   9  12       11.89       30.36     13.13 o 
   5   9  12      316.28      289.11     44.53 o 
   6   9  12        4.84       10.63     19.48 o 
   7   9  12      423.81      439.12     58.73 o 
   8   9  12      594.70      671.85     69.30 o 
   9   9  12       18.37        1.93     26.05 o 
  10   9  12       92.41      111.26     41.18 o 
  11   9  12       39.52       33.97     36.18 o 
  -5  10  12        0.02       17.06     32.47 o 
  -4  10  12       45.59       63.94     33.19 o 
  -3  10  12       13.14      -19.55     19.55 o 
  -2  10  12     1365.02     1525.89     94.49 o 
  -1  10  12       26.12       11.13     22.91 o 
   0  10  12      210.13      239.31     41.89 o 
   1  10  12       29.71       36.25     16.85 o 
   2  10  12       37.12       54.12     22.20 o 
   3  10  12        9.42       -4.71      9.11 o 
   4  10  12       82.82       69.47     13.65 o 
   5  10  12       12.59       11.92     21.34 o 
   6  10  12      130.28      156.36     39.47 o 
   7  10  12      450.53      434.77     58.02 o 
   8  10  12       43.22        8.06     26.41 o 
   9  10  12      121.36      136.17     43.53 o 
  10  10  12       15.65       36.61     35.18 o 
  -4  11  12        6.74       11.71     17.65 o 
  -3  11  12       93.37       85.15     24.36 o 
  -2  11  12      370.08      354.96     44.64 o 
  -1  11  12      264.68      325.54     36.46 o 
   0  11  12      110.29      146.51     25.25 o 
   1  11  12       23.52       22.12     17.45 o 
   2  11  12       82.04       88.30     18.87 o 
   3  11  12       66.61       59.67     15.94 o 
   4  11  12       89.60      116.04     30.33 o 
   5  11  12        6.49       13.63     25.98 o 
   6  11  12      638.37      631.24     67.51 o 
   7  11  12       43.68       70.65     35.26 o 
   8  11  12      342.96      368.54     60.09 o 
   9  11  12       17.88       27.05     34.26 o 
  10  11  12       24.18       56.38     43.03 o 
  -4  12  12        0.23       -7.37     18.09 o 
  -3  12  12       85.34       72.97     24.64 o 
  -2  12  12       84.69       96.74     25.13 o 
  -1  12  12      168.50      159.93     28.98 o 
   0  12  12        0.70       -3.39     20.30 o 
   1  12  12       24.16       15.27     13.16 o 
   2  12  12        1.55       -8.49     10.00 o 
   3  12  12        0.79       24.48     20.05 o 
   4  12  12      146.56      157.36     34.11 o 
   5  12  12      401.32      401.44     61.73 o 
   6  12  12        2.87      -15.20     22.34 o 
   7  12  12      338.31      270.48     54.24 o 
   8  12  12       17.26       42.32     33.40 o 
   9  12  12        3.04      -10.49     27.26 o 
  10  12  12        0.28       24.34     37.68 o 
  -3  13  12       23.67       15.85     23.37 o 
  -2  13  12       12.74       29.82     20.71 o 
  -1  13  12       19.32       10.60     15.83 o 
   0  13  12       17.19        9.39     14.82 o 
   1  13  12       26.93       16.10     13.43 o 
   2  13  12       49.04       76.65     29.12 o 
   3  13  12       26.89       40.04     22.12 o 
   4  13  12      374.27      374.46     49.89 o 
   5  13  12       22.73       37.75     21.41 o 
   6  13  12      137.68      216.60     56.24 o 
   7  13  12       15.80       54.95     37.61 o 
   8  13  12        9.90       56.74     39.89 o 
   9  13  12      233.82      325.15     67.87 o 
  -2  14  12       50.91       62.83     24.84 o 
  -1  14  12        8.80       36.25     31.69 o 
   0  14  12        8.29        4.92     24.48 o 
   1  14  12       24.48       73.65     32.26 o 
   2  14  12       29.22       23.62     24.41 o 
   3  14  12      120.40      106.34     35.83 o 
   4  14  12       10.52       57.88     26.69 o 
   5  14  12      133.36       59.88     27.33 o 
   6  14  12       29.62       39.54     42.89 o 
   7  14  12        9.90       -2.36     36.47 o 
   8  14  12        3.11       23.12     38.32 o 
   9  14  12        0.09       16.49     44.89 o 
  -1  15  12        0.61        0.36     25.98 o 
   0  15  12        5.45      -22.20     22.20 o 
   1  15  12       17.75        4.42     23.55 o 
   2  15  12       36.08       35.68     27.33 o 
   3  15  12       29.03      123.25     34.68 o 
   4  15  12        7.72      -17.63     19.41 o 
   5  15  12       64.06       78.29     29.12 o 
   6  15  12       42.21      163.43     66.51 o 
   7  15  12        2.36       15.06     44.39 o 
   8  15  12        1.49      -35.90     44.82 o 
   0  16  12        2.94       -8.42     23.12 o 
   1  16  12        0.09       13.92     27.05 o 
   2  16  12        3.94        3.43     24.84 o 
   3  16  12       29.45      -10.70     21.48 o 
   4  16  12       13.55      -13.56     21.20 o 
   5  16  12       74.73      136.38     39.82 o 
   7  16  12       35.25       98.49     76.36 o 
   2  17  12       72.25       50.38     29.83 o 
   3  17  12        2.86      -19.05     19.05 o 
   4  17  12       25.18       22.98     30.19 o 
   5  17  12       28.95      -15.56     23.05 o 
  -2 -12  13       28.69      -20.34     29.26 o 
  -1 -12  13        1.00        0.86     27.69 o 
   0 -12  13       25.55       15.13     30.97 o 
   1 -12  13        8.18        1.93     27.69 o 
  -3 -11  13        7.95       14.20     31.83 o 
  -2 -11  13       17.46        0.86     25.69 o 
  -1 -11  13       28.23       61.38     34.90 o 
   0 -11  13       72.17       57.24     33.97 o 
   1 -11  13        1.04      -12.63     25.48 o 
   3 -11  13       20.95       21.05     40.32 o 
  -4 -10  13       93.27       45.96     34.61 o 
  -3 -10  13       17.27       60.52     35.33 o 
  -2 -10  13       58.24       40.89     31.47 o 
  -1 -10  13       50.96       45.89     31.76 o 
   0 -10  13        0.01      -11.13     23.34 o 
   1 -10  13       93.38       78.36     33.04 o 
   3 -10  13       34.70       69.08     41.89 o 
   4 -10  13       14.37       61.66     45.82 o 
  -5  -9  13       63.77       90.42     38.32 o 
  -4  -9  13        9.85        4.92     29.47 o 
  -3  -9  13        5.39       -6.42     25.26 o 
  -2  -9  13       41.96       86.85     34.68 o 
  -1  -9  13        0.62       -2.00     22.69 o 
   0  -9  13      192.83      146.59     38.82 o 
   1  -9  13        2.35        0.50     22.62 o 
   3  -9  13       81.26       84.43     43.46 o 
   4  -9  13        2.43       33.47     41.25 o 
   5  -9  13        3.85      -37.90     38.68 o 
  -6  -8  13       11.95      -16.91     27.48 o 
  -5  -8  13       26.25       -2.28     27.69 o 
  -4  -8  13       10.78       76.72     36.18 o 
  -3  -8  13        0.86       16.49     27.98 o 
  -2  -8  13       27.72       -5.92     21.91 o 
  -1  -8  13      139.09      194.05     41.96 o 
   0  -8  13       22.40       -2.85     20.91 o 
   1  -8  13      211.28      213.17     41.04 o 
   2  -8  13       14.96        0.81     17.05 o 
   3  -8  13        0.01       42.39     37.04 o 
   4  -8  13        9.93       22.69     36.25 o 
   5  -8  13       38.91       45.75     43.03 o 
   6  -8  13       92.30       91.42     48.24 o 
  -6  -7  13       24.74       23.05     30.54 o 
  -5  -7  13       14.54       22.77     30.40 o 
  -4  -7  13        9.95       15.49     28.40 o 
  -3  -7  13       52.50       71.15     31.19 o 
  -2  -7  13        3.55       11.85     21.98 o 
  -1  -7  13      219.81      325.50     48.39 o 
   0  -7  13      269.07      270.41     43.75 o 
   1  -7  13      172.66      154.15     33.97 o 
   2  -7  13       58.61       82.95     22.30 o 
   3  -7  13      123.71      156.44     46.67 o 
   4  -7  13       15.92        8.92     32.83 o 
   5  -7  13       66.49       36.90     39.54 o 
   6  -7  13       39.77       13.35     37.47 o 
   7  -7  13       46.27       37.47     45.75 o 
  -6  -6  13       11.55        2.57     28.33 o 
  -5  -6  13       75.72       85.00     35.47 o 
  -4  -6  13        1.71       -8.78     24.05 o 
  -3  -6  13      140.34      154.65     38.89 o 
  -2  -6  13      400.42      268.34     46.17 o 
  -1  -6  13      190.51      232.87     42.18 o 
   0  -6  13      391.91      413.21     47.82 o 
   1  -6  13       62.04       76.72     26.55 o 
   2  -6  13       42.42       26.58     20.77 o 
   3  -6  13      119.84      195.97     49.39 o 
   4  -6  13      121.40      127.82     48.32 o 
   5  -6  13       68.99       35.90     41.96 o 
   6  -6  13      184.04      138.09     51.46 o 
   7  -6  13       16.58       85.93     45.89 o 
  -7  -5  13       19.57       18.91     31.97 o 
  -6  -5  13       62.78       52.31     31.54 o 
  -5  -5  13        0.07      -11.78     22.62 o 
  -4  -5  13      189.80      126.75     35.83 o 
  -3  -5  13       15.42       22.69     25.26 o 
  -2  -5  13      133.73      127.96     33.90 o 
  -1  -5  13      244.56      219.38     39.75 o 
   0  -5  13       23.98       -7.07     17.20 o 
   1  -5  13      332.31      361.76     42.75 o 
   2  -5  13       61.48       39.96     17.13 o 
   3  -5  13       65.81       81.86     36.18 o 
   4  -5  13       19.94       25.69     31.19 o 
   5  -5  13      183.21      254.28     55.95 o 
   6  -5  13       33.00        6.57     37.11 o 
   7  -5  13      242.47      330.14     67.94 o 
   8  -5  13      123.85       88.21     51.24 o 
  -7  -4  13        2.45       22.48     28.33 o 
  -6  -4  13        0.28       -0.36     23.12 o 
  -5  -4  13        0.07       10.78     24.48 o 
  -4  -4  13      145.05      136.88     36.68 o 
  -3  -4  13       20.88       24.48     23.55 o 
  -2  -4  13      349.53      434.34     53.10 o 
  -1  -4  13       22.19       27.19     21.12 o 
   0  -4  13      517.69      530.33     49.89 o 
   1  -4  13      372.78      335.48     31.05 o 
   2  -4  13       15.00        7.09     14.48 o 
   3  -4  13       85.25       68.94     33.83 o 
   4  -4  13      472.50      504.85     63.73 o 
   5  -4  13        0.67        3.93     31.47 o 
   6  -4  13      597.85      644.65     77.86 o 
   7  -4  13       62.75       74.51     44.39 o 
   8  -4  13       70.53       97.91     45.75 o 
  -7  -3  13       44.46       30.26     27.55 o 
  -6  -3  13       41.27       32.90     27.05 o 
  -5  -3  13       63.53      101.63     34.47 o 
  -4  -3  13        4.81        4.35     22.20 o 
  -3  -3  13      460.04      391.45     51.31 o 
  -2  -3  13      163.16      213.81     40.75 o 
  -1  -3  13      241.53      204.61     37.54 o 
   0  -3  13       15.88       20.27     17.98 o 
   1  -3  13       50.61       23.88     20.87 o 
   2  -3  13      501.50      578.68     36.66 o 
   3  -3  13      348.55      334.57     49.39 o 
   4  -3  13        0.27        2.78     27.76 o 
   5  -3  13      256.11      255.28     53.03 o 
   6  -3  13      174.59      141.73     46.03 o 
   7  -3  13       63.15        2.28     30.40 o 
   8  -3  13       59.66       17.63     39.54 o 
   9  -3  13       22.43       21.55     41.04 o 
  -7  -2  13        5.72       -2.85     25.48 o 
  -6  -2  13       36.75      -15.56     22.05 o 
  -5  -2  13        4.77       17.77     23.48 o 
  -4  -2  13       21.86       12.49     21.91 o 
  -3  -2  13        0.94       -9.35     17.70 o 
  -2  -2  13      448.30      527.54     54.10 o 
  -1  -2  13       79.88      101.13     28.90 o 
   0  -2  13        3.77       -6.28     15.99 o 
   1  -2  13     1201.44     1198.90    158.08 o 
   2  -2  13        0.61       -0.83     12.96 o 
   3  -2  13        0.99      -15.42     19.27 o 
   4  -2  13      171.48      208.53     45.82 o 
   5  -2  13      971.97      929.26     79.07 o 
   6  -2  13      334.67      387.09     61.52 o 
   7  -2  13      148.18      164.00     50.46 o 
   8  -2  13       11.51       85.28     41.46 o 
   9  -2  13       66.33      143.73     53.60 o 
  -7  -1  13        8.48       19.05     28.69 o 
  -6  -1  13        2.73       12.13     25.12 o 
  -5  -1  13       17.61      -15.42     20.13 o 
  -4  -1  13       73.41       91.35     30.47 o 
  -3  -1  13       78.67       41.89     25.76 o 
  -2  -1  13       77.65      103.55     29.12 o 
  -1  -1  13      277.75      309.80     43.32 o 
   0  -1  13      651.55      765.55     56.74 o 
   1  -1  13      184.52      184.78     22.84 o 
   2  -1  13      185.29      232.25     47.07 o 
   3  -1  13       13.90       25.04     12.95 o 
   4  -1  13      430.47      471.16     55.17 o 
   5  -1  13      179.22       90.56     38.32 o 
   6  -1  13      176.61      180.27     45.32 o 
   7  -1  13       76.74       79.93     36.97 o 
   8  -1  13      179.73      249.71     54.52 o 
   9  -1  13        0.04      -25.12     25.12 o 
  -7   0  13       19.09       18.34     26.83 o 
  -6   0  13       32.62        0.14     21.77 o 
  -5   0  13        8.47       12.92     22.05 o 
  -4   0  13       98.25       85.93     31.04 o 
  -3   0  13       68.71       62.87     26.55 o 
  -2   0  13      560.95      536.25     54.52 o 
  -1   0  13      699.54      685.19     58.52 o 
   0   0  13      117.06      177.49     33.04 o 
   1   0  13       32.30       26.35     12.53 o 
   2   0  13      311.80      263.29     24.91 o 
   3   0  13      118.22      121.57     27.87 o 
   4   0  13       11.62       -2.78     18.91 o 
   5   0  13      505.25      468.45     55.02 o 
   6   0  13      232.60      227.30     45.25 o 
   7   0  13       84.88      108.83     39.11 o 
   8   0  13        7.21       31.26     30.33 o 
   9   0  13       16.22      -26.19     27.19 o 
  10   0  13        3.66       -2.43     37.04 o 
  -7   1  13        1.31       13.85     26.76 o 
  -6   1  13       30.50       21.84     27.69 o 
  -5   1  13       95.35      111.55     35.97 o 
  -4   1  13      151.95       87.50     30.26 o 
  -3   1  13       92.85       53.81     25.98 o 
  -2   1  13      954.26      971.30     68.08 o 
  -1   1  13      628.45      475.23     50.67 o 
   0   1  13      113.62      109.78     25.87 o 
   1   1  13      104.14      117.31     18.94 o 
   2   1  13       77.96       56.71     15.23 o 
   3   1  13       21.10       -5.83     10.51 o 
   4   1  13       55.07      112.12     32.61 o 
   5   1  13       37.89       -3.00     21.70 o 
   6   1  13      100.86      119.68     37.25 o 
   7   1  13        4.05       25.34     27.12 o 
   8   1  13       91.29      118.68     42.89 o 
   9   1  13        2.52      -29.83     29.83 o 
  10   1  13       56.15       39.97     41.96 o 
  -7   2  13        1.15       -0.07     25.48 o 
  -6   2  13       32.39       64.09     31.47 o 
  -5   2  13       17.89       51.17     29.97 o 
  -4   2  13      138.84      174.35     41.89 o 
  -3   2  13       72.86       65.87     31.12 o 
  -2   2  13      321.11      315.51     47.10 o 
  -1   2  13      137.11       88.78     31.19 o 
   0   2  13       78.60       62.91     15.77 o 
   1   2  13       19.81       30.35     29.44 o 
   2   2  13      352.68      386.43     29.46 o 
   3   2  13        7.37       -1.72     11.13 o 
   4   2  13      975.25     1057.80     70.87 o 
   5   2  13     1017.44     1010.05     71.44 o 
   6   2  13        0.10       -8.21     20.91 o 
   7   2  13      309.42      247.78     48.24 o 
   8   2  13       12.29      -21.70     21.70 o 
   9   2  13       10.98      -19.05     29.47 o 
  10   2  13       16.74       -6.99     31.90 o 
  -7   3  13        0.63        3.57     25.69 o 
  -6   3  13        1.77      -10.35     25.41 o 
  -5   3  13      137.58      134.10     38.82 o 
  -4   3  13       79.17       78.79     32.40 o 
  -3   3  13       10.06       10.85     21.48 o 
  -2   3  13      201.31      210.32     42.61 o 
  -1   3  13      461.50      512.55     55.10 o 
   0   3  13      988.73     1168.16     47.34 o 
   1   3  13      228.00      179.92     39.75 o 
   2   3  13     1075.75     1167.44     47.06 o 
   3   3  13      143.78      144.21     25.05 o 
   4   3  13       40.81       16.63     22.62 o 
   5   3  13      126.20       59.45     26.26 o 
   6   3  13      170.00      123.32     36.68 o 
   7   3  13        1.44      -14.56     20.70 o 
   8   3  13      257.92      192.90     45.89 o 
   9   3  13        4.05        3.50     27.05 o 
  10   3  13      123.51       54.95     37.82 o 
  -6   4  13       15.44       37.04     28.97 o 
  -5   4  13       14.55       13.49     25.12 o 
  -4   4  13      202.00      180.99     42.03 o 
  -3   4  13       47.50       44.25     26.05 o 
  -2   4  13       63.26       68.80     28.33 o 
  -1   4  13      434.49      418.99     50.38 o 
   0   4  13      117.32      136.74     20.51 o 
   1   4  13       66.73      112.85     35.08 o 
   2   4  13      455.82      416.61     31.18 o 
   3   4  13      877.89      955.97     42.03 o 
   4   4  13      124.44      105.69     29.90 o 
   5   4  13      276.73      338.56     47.89 o 
   6   4  13        1.93        0.57     21.91 o 
   7   4  13       63.52       88.21     35.26 o 
   8   4  13        8.46       18.98     27.48 o 
   9   4  13        1.06      -13.20     25.91 o 
  10   4  13       15.13       20.48     34.04 o 
  -6   5  13        3.66      -20.20     26.33 o 
  -5   5  13      103.12       55.24     30.97 o 
  -4   5  13      297.37      384.24     56.24 o 
  -3   5  13       11.63       -8.14     19.05 o 
  -2   5  13      431.57      413.57     53.88 o 
  -1   5  13        0.48        1.07     21.41 o 
   0   5  13      384.48      450.78     32.75 o 
   1   5  13      430.57      361.19     33.61 o 
   2   5  13       50.86       10.91     12.78 o 
   3   5  13      541.65      673.58     36.75 o 
   4   5  13      448.18      493.50     51.74 o 
   5   5  13       99.03       98.84     31.69 o 
   7   5  13        7.56       28.69     24.98 o 
   8   5  13       11.36       25.41     27.26 o 
   9   5  13       72.95       75.15     37.47 o 
  10   5  13      136.33      134.03     46.89 o 
  -6   6  13       11.94       -3.14     28.12 o 
  -5   6  13        3.90      -19.27     19.27 o 
  -4   6  13        9.64        9.06     28.05 o 
  -3   6  13      552.45      603.33     66.51 o 
  -2   6  13        0.64        1.93     21.41 o 
  -1   6  13      148.07      148.29     56.67 o 
   0   6  13        6.58       -2.69     17.70 o 
   1   6  13       32.92       31.95     15.40 o 
   2   6  13      196.37      194.68     25.76 o 
   3   6  13      124.11       73.65     58.63 o 
   4   6  13       71.27      107.62     31.26 o 
   5   6  13      822.59      792.81     65.66 o 
   6   6  13     1364.33     1519.32     91.49 o 
   7   6  13      481.95      489.00     60.73 o 
   8   6  13       20.60       45.89     29.76 o 
   9   6  13       53.06       11.49     30.26 o 
  10   6  13       11.49        4.71     32.90 o 
  -6   7  13       50.26       42.53     35.83 o 
  -5   7  13       27.65        3.50     28.76 o 
  -4   7  13      329.22      361.83     57.95 o 
  -3   7  13       14.36      -19.77     22.20 o 
  -2   7  13       30.61       83.43     34.04 o 
  -1   7  13        5.72       -5.28     21.98 o 
   0   7  13       82.94       82.29     28.97 o 
   1   7  13        8.37       11.72     13.11 o 
   2   7  13      159.24      140.94     22.58 o 
   3   7  13      262.99      241.69     45.85 o 
   4   7  13      103.62      143.33     47.39 o 
   5   7  13     1250.99     1300.80     81.22 o 
   6   7  13      526.96      552.31     60.38 o 
   7   7  13      184.76      166.43     41.32 o 
   8   7  13       71.84      125.32     41.61 o 
   9   7  13        0.12       37.32     32.11 o 
  10   7  13       76.48       78.93     39.04 o 
  -5   8  13        5.62       39.82     33.76 o 
  -4   8  13       47.57       19.34     27.62 o 
  -3   8  13      112.36      184.91     45.32 o 
  -2   8  13       45.54       30.54     27.76 o 
  -1   8  13       58.87       45.39     25.48 o 
   0   8  13        0.56        2.28     18.56 o 
   1   8  13       89.07       85.85     30.26 o 
   2   8  13      510.98      541.58     37.29 o 
   3   8  13      383.74      276.19     45.78 o 
   4   8  13     1152.69     1072.08     36.39 o 
   5   8  13       59.20       43.82     25.48 o 
   6   8  13      846.40      961.74     74.29 o 
   7   8  13      185.85      104.34     35.11 o 
   8   8  13       55.39       62.66     33.33 o 
   9   8  13        0.57        2.78     30.26 o 
  10   8  13       72.44       25.12     32.04 o 
  -5   9  13       18.58       63.59     39.32 o 
  -4   9  13       15.17       -8.78     26.55 o 
  -3   9  13       44.70        3.71     26.48 o 
  -2   9  13        2.46      -18.84     20.34 o 
  -1   9  13       14.44       20.77     26.12 o 
   0   9  13       89.90       49.24     27.69 o 
   1   9  13      298.38      263.49     44.96 o 
   2   9  13      200.51      127.32     31.62 o 
   3   9  13     1359.86     1358.92     73.06 o 
   4   9  13        3.75        8.69      9.47 o 
   5   9  13      249.36      321.93     47.89 o 
   6   9  13        4.81        0.50     20.13 o 
   7   9  13       12.64       47.60     28.33 o 
   8   9  13      125.66      123.04     38.54 o 
   9   9  13      121.75       46.53     32.47 o 
  10   9  13       59.79       73.36     42.11 o 
  -4  10  13        0.29       41.04     31.33 o 
  -3  10  13        3.03       13.85     30.05 o 
  -2  10  13      230.64      230.94     51.74 o 
  -1  10  13        2.67        0.79     21.12 o 
   0  10  13      115.28      114.47     35.04 o 
   1  10  13       27.15       46.59     16.59 o 
   2  10  13      602.48      673.55     41.90 o 
   3  10  13        2.13       13.31      9.58 o 
   4  10  13      307.44      296.11     23.70 o 
   5  10  13       32.72       22.91     23.12 o 
   6  10  13      127.23      144.23     37.68 o 
   7  10  13       91.52      150.23     41.39 o 
   8  10  13       58.06       45.60     31.47 o 
   9  10  13       64.78       35.33     36.25 o 
  10  10  13      243.10      242.29     60.16 o 
  -4  11  13        1.69        3.50     26.55 o 
  -3  11  13        0.46        1.70     17.58 o 
  -2  11  13      179.45      184.87     31.92 o 
  -1  11  13        0.12       -0.51     15.43 o 
   0  11  13        9.98       -5.16     12.58 o 
   1  11  13      179.00      164.78     26.02 o 
   2  11  13       13.51       18.79     13.20 o 
   3  11  13      245.30      216.03     61.38 o 
   4  11  13       23.97       11.26     15.49 o 
   5  11  13       19.07       24.26     25.62 o 
   6  11  13        3.25      -14.63     23.48 o 
   7  11  13       19.74       -9.42     23.69 o 
   8  11  13       25.54       28.12     31.62 o 
   9  11  13       74.61       82.93     40.96 o 
  10  11  13        0.88       -2.07     37.47 o 
  -3  12  13       19.42       39.70     20.81 o 
  -2  12  13       10.91      -10.98     20.95 o 
  -1  12  13        8.89       13.72     16.34 o 
   0  12  13      129.08      114.86     44.39 o 
   1  12  13       77.96       70.01     20.87 o 
   2  12  13      109.16       88.91     20.56 o 
   3  12  13        0.19       12.51     12.36 o 
   4  12  13      111.72      130.06     25.77 o 
   5  12  13       75.12       54.10     31.62 o 
   6  12  13        2.67       12.70     27.90 o 
   7  12  13        1.94       13.13     30.83 o 
   8  12  13       33.17       44.60     38.89 o 
   9  12  13       42.98       41.39     36.75 o 
  -2  13  13        5.48       12.65     20.55 o 
  -1  13  13        0.40       -8.07     32.90 o 
   0  13  13       42.57       51.50     21.63 o 
   1  13  13       71.80      107.75     23.82 o 
   2  13  13       63.58       68.58     30.05 o 
   3  13  13      424.91      425.34     55.31 o 
   4  13  13       10.78        3.21     21.41 o 
   5  13  13        0.28        9.13     31.19 o 
   6  13  13        1.09       -4.50     30.47 o 
   7  13  13       12.67       30.12     36.47 o 
   8  13  13       33.41       25.62     34.33 o 
   9  13  13        5.84        1.43     38.97 o
[truncated: 61,502 more chars]
